# Supplementary material for: Transcriptome and miRNome Analysis Provide New Insight Into Host Lipid Accumulation, Innate Immunity, and Viral Persistence in Hepatitis C Virus Infection in vitro
Source: Front Microbiol. 2020 Sep 30;11:535673. doi: 10.3389/fmicb.2020.535673 (PMC7555709; doi:10.3389/fmicb.2020.535673)
Supplement: Supplementary Table 1 — Sequencing depth for RNA-seq and miRNA-seq in HCV-infected Huh7 cells and control. [file Table_1.XLS]

## Sheet: Sheet1
Supplementary Table S1. Sequencing depth for RNA-seq and miRNA-seq in HCV-infected Huh7 cells and control
Time	mRNA-seq			miRNA-seq
	Group	Sample_ID	Read (million)	Group	Sample_ID	Read (million)
12 h	T12h a	T12h_R1	31.85	miT12h	miT12h_R1	12.54
		T12h_R2	36.85		miT12h_R2	10.93
		T12h_R3	35.1		miT12h_R3	12.43
	C12h b	C12h_R1	30.47	miC12h	miC12h_R1	10.41
		C12h_R2	30.99		miC12h_R2	11.15
		C12h_R3c	35.42		miC12h_R3c	10.04
36 h	T36h	T36h_R1	33.83	miT36h	miT36h_R1	12.75
		T36h_R2	38.63		miT36h_R2	12.44
		T36h_R3	33		miT36h_R3	12.77
	C36h	C36h_R1	30.18	miC36h	miC36h_R1	12.62
		C36h_R2	37.36		miC36h_R2	11.69
		C36h_R3	31.71		miC36h_R3	11.98
60 h	T60h	T60h_R1	30.18	miT60h	miT60h_R1	14.76
		T60h_R2	37.36		miT60h_R2	15.01
		T60h_R3	31.71		miT60h_R3	14.04
	C60h	C60h_R1	30.07	miC60h	miC60h_R1	12.25
		C60h_R2	29.98		miC60h_R2	9.91
		C60h_R3	44.16		miC60h_R3	12.12
a, T12h, HCV-infected Huh-7 cells at 12 h after infection; R1, R2, and R3 indicates three replicates
b, C12h, control cells at 12 h
c, the sample was not included in further analysis because of HCV pollution.
