# Supplementary material for: Transcriptome and miRNome Analysis Provide New Insight Into Host Lipid Accumulation, Innate Immunity, and Viral Persistence in Hepatitis C Virus Infection in vitro
Source: Front Microbiol. 2020 Sep 30;11:535673. doi: 10.3389/fmicb.2020.535673 (PMC7555709; doi:10.3389/fmicb.2020.535673)
Supplement: Supplementary Table 2 — Primer sequences for qPCR validation. [file Table_2.XLS]

## Sheet: primers
Supplementary Table S2. Primer sequences for qPCR validation
	Forward	Reverse
KLHL24	CATGCGTTGGGTCTATCGTG	TGTGGTACCGTCTTGCTTCA
AGPAT2	CGGTGGAGAACATGAGCATC	CTCTGGTGGTTGGAGACGAT
DGAT1	TGGTGATGCTGATCTTGAGC	AAGACATTGGCCGCAATAAC
DGAT2	AGCACAGAGGCCACAGAAGT	CATTGCCACTCCCATTCTTT
DHCR24	TGAGGCAGAGCTCTACATCG	TTCTCTCGCAGCTTGTGGTA
FASN	GCCTTTGAAATGTGCTCCCA	GTGAACTGCTGCACGAAGAA
GPAM	CACTGCTGGCAAATGAAGGT	TTGATGCAGAGCTGGGAAGA
SOAT2	GGTCTTCGAGCAGGTTAGGT	GCGTCCTAGGGTAAGTCTCC
ABCA1	AACAGTTTGTGGCCCTTTTG	AGTTCCAGGCTGGGGTACTT
APOA1	TGGATGTGCTCAAAGACAGC	ACCTCCTCCAGATCCTTGCT
APOA2	GAGCTTTGGTTCGGAGACAG	AGTTCCGTTCCAGCCTTCTT
APOB	AGTCCTGGATTCCACATGCA	TGTCTTTCTGGTAGCGCAGA
APOC1	GGTGGTTCTGTCGATCGTCT	TGTTTGATGCGGCTGATGAG
APOC3	CGGGTACTCCTTGTTGTTGC	TTGTCCTTAACGGTGCTCCA
APOM	ATGAGACAGGCCAGGGTTAC	TCCCTCCAACAACTCAGCTC
APOH	CCAAGTGCACTGAGGAAGGA	CATCGCATGTTGTGGCAAAC
MTTP	TGCAGCCATAATCAAAGCAG	GCCAGGAAGTTTCTGACAGC
ACSL1	TGGGCCCAAAAGAGAGGATT	AGTCAGAAGGCCATTGTCGA
CPT1A	CTCACATACGAGGCCTCCAT	GCGAGGCGATACATATGCTG
PCSK9	AGGGGAGGACATCATTGGTG	TCAGTCTCTGCCTCAACTCG
ATF3	GGAGTTGTGTCTAGGCTGGA	TTCTCACAGCTGCAAACACC
CEBPB	CAAGAAGACCGTGGACAAGC	TGAGCTCCAGGACCTTGTG
FOXO1	GTGTCAGGCTGAGGGTTAGT	CTGCCAAGTCTGACGAAAGG
HNF1A	GCTGATTGAAGAGCCCACAG	CCCTATTGCACTCCTCCACT
JUN	CAAGAACTCGGACCTCCTCA	TCCTGCTCATCTGTCACGTT
JUNB	TCTCTCAAGCTCGCCTCTTC	CACGTGGTTCATCTTGTGCA
JUND	AGAGTGTTCGATTCTGCCCT	AGGAATGTGGACTCGTAGCA
IRF1	GATGCCTGTTTGTTCCGGAG	CCTCCTCGATATCTGGCAGG
NR1D1	TGTAAAGTGTGTGGGGACGT	TGCTTCTCTCGTTTGGGGAT
KLF4	TCTCCAATTCGCTGACCCAT	CGGATCGGATAGGTGAAGCT
RELB	GGAGATTGAGGCTGCCATTG	CGCAGCTCTGATGTGTTTGT
XRN1	GCCAGATCCCTCCTGTATCC	AGTGCAGCTTTCTCTTTGGC
PER1	CACCCTGATGACCCACTCTT	TGCTGTAGGTAAGGCTGGAC
KLF6	GTGTTTCCCTGCCACTTCTG	TTGACTGAGAGTGGGCTGAG
NFKB2	GCTTTGTGACAAGGTGCAGA	CTGTTACAGGCCGCTCAATC
FOS	TGTCTGTGGCTTCCCTTGAT	ATCAAAGGGCTCGGTCTTCA
SOCS3	AAGCACAAGAAGCCAACCAG	TTGTGGTTGCTATCGTCCCA
SOCS2	GTGCAAGGATAAGCGGACAG	GGTAAAGGCAGTCCCCAGAT
FOXO3	CTAGAGTGGGGAGCGAGATG	AAACACATTGGAGGGTTGCC
ACTG1	CATCCGCAAAGACCTGTACG	CCGATCCACACCGAGTACTT
ACTB	TGGCATCCACGAAACTACCT	TCTCCTTCTGCATCCTGTCG
BACH2	TCAGAAAGTGAGGGCTCCAG	TGTGCTGCCTTCGAGTCTTA
DDX58	ACTGGACGTGGCAAAACAAA	CTTGCTCTTCCTCTGCCTCT
FABP1	AGTTTCTCCGGCAAGTACCA	CCCCACCGTGAATTCGTTTT
LIPC	GCAACTCTCTCGAAGCCATG	GCTCCCGGGTAAAGGTATGA
MAFF	CACAACAAAACTCAGCGCAG	GCTTTGCTGGATAGGGGATC
MAFK	GCACTTGTTGTTCTTCGCGA	CTCCCTGGAACTCGTAGCTG
MEF2D	TGTTCCCAGACCGTTCATGA	CAGTCACATAGCACGCTCAG
NR1H3	ACAACTGGGCATGATCGAGA	TCTCCTGCACAGAGACGATG
OCLN	AGAGTTGACAGTCCCATGGC	GACCTTCCTGCTCTTCCCTT
PPARA	CCCTCCTCGGTGACTTATCC	CACCAGCTTGAGTCGAATCG
SCD	TGCCCACCACAAGTTTTCAG	CATCAGCAAGCCAGGTTTGT
SLC44A2	CAATGTCCCACTCCCCAGAT	AGGGCAGTCACCATCTTGAA
SPTLC3	AACTTCCTTGGTCTTGCAGC	GCGAATCCCATCCCAAAGAC
SATB1	TCAGCAGGAAATGAAGCGTG	ATCACGTTCTGGCTGAGGAA
HCV	ACTTCGCGTACCTAGTAGCC	AATAGGGCCCAAACGGTACA
