# Supplementary material for: Transcriptome and miRNome Analysis Provide New Insight Into Host Lipid Accumulation, Innate Immunity, and Viral Persistence in Hepatitis C Virus Infection in vitro
Source: Front Microbiol. 2020 Sep 30;11:535673. doi: 10.3389/fmicb.2020.535673 (PMC7555709; doi:10.3389/fmicb.2020.535673)
Supplement: Supplementary Table 3 — The differentially expressed genes in HCV-infected Huh7 cells at 12, 36, and 60 h. [file Table_3.XLS]

## Sheet: DEGs at 12 h
Supplementary Table S3. The differentially expressed genes(DEGs) in HCV-infected Huh7 cells at 12, 36 and 60 h
The differentially expressed genes at 12 h
Gene_id	RPKM_T12h	RPKM_C12h	log2FC	FDR	Gene symbol
ENSG00000197355	12.28	5.68	1.11	2.85e-18	UAP1L1
ENSG00000025039	7.51	3.54	1.09	2.3e-14	RRAGD
ENSG00000168502	1.3	2.62	-1.01	8.44e-12	MTCL1
ENSG00000120937	25.53	50.1	-0.97	8.8e-12	NPPB
ENSG00000112972	63.84	99.49	-0.64	1.27e-11	HMGCS1
ENSG00000269900	121.03	334.74	-1.47	5.76e-11	RMRP
ENSG00000278705	12.27	27.04	-1.14	1.11e-09	HIST1H4B
ENSG00000138622	1.76	3.31	-0.91	3.4e-09	HCN4
ENSG00000186480	5.1	8.72	-0.77	8.19e-09	INSIG1
ENSG00000227195	0.66	2.01	-1.61	1.33e-08	MIR663AHG
ENSG00000204386	32.92	20.22	0.7	3.93e-08	NEU1
ENSG00000280152	1.21	2.74	-1.18	7.11e-08	RP11-331F4.5
ENSG00000104549	12.67	20.18	-0.67	1.46e-07	SQLE
ENSG00000196159	2.56	5.18	-1.02	3.98e-07	FAT4
ENSG00000151632	55.6	33.64	0.72	4.06e-07	AKR1C2
ENSG00000169245	10.59	5.02	1.08	5.44e-07	CXCL10
ENSG00000250899	5.51	8.89	-0.69	1.27e-06	RP11-253E3.3
ENSG00000232480	11.68	22.87	-0.97	1.31e-06	TGFB2-AS1
ENSG00000105398	17	9.43	0.85	3.69e-06	SULT2A1
ENSG00000117280	6.12	3.14	0.96	9.96e-06	RAB29
ENSG00000274641	16.02	30.84	-0.94	1.39e-05	HIST1H2BO
ENSG00000171914	1.16	1.94	-0.74	1.55e-05	TLN2
ENSG00000146409	61.42	38.39	0.68	1.58e-05	SLC18B1
ENSG00000118960	2.75	1.77	0.64	1.79e-05	HS1BP3
ENSG00000079215	1.88	2.88	-0.62	2.01e-05	SLC1A3
ENSG00000113552	19.91	13.09	0.61	2.71e-05	GNPDA1
ENSG00000119737	4.11	6.65	-0.69	8.16e-05	GPR75
ENSG00000164120	8.24	5.04	0.71	8.28e-05	HPGD
ENSG00000262477	12.26	22.88	-0.9	9.01e-05	AC021224.1
ENSG00000115009	330.31	194.04	0.77	0.000100054	CCL20
ENSG00000148400	3.21	5.08	-0.66	0.00010325	NOTCH1
ENSG00000164647	14.98	9.32	0.68	0.000184132	STEAP1
ENSG00000169856	14.09	21.95	-0.64	0.000186262	ONECUT1
ENSG00000149639	2.61	4.31	-0.72	0.000188342	SOGA1
ENSG00000116954	3.02	1.84	0.71	0.000188342	RRAGC
ENSG00000146278	10.77	6.88	0.65	0.000188342	PNRC1
ENSG00000197696	54.07	35.38	0.61	0.000204033	NMB
ENSG00000114796	3.3	1.95	0.76	0.000217084	KLHL24
ENSG00000138764	3.84	2.18	0.82	0.000387827	CCNG2
ENSG00000173511	10.61	6.81	0.64	0.000397977	VEGFB
ENSG00000169174	4.58	7.23	-0.66	0.00041425	PCSK9
ENSG00000167548	14.97	26.64	-0.83	0.000423342	KMT2D
ENSG00000093134	5.1	3.32	0.62	0.000574187	VNN3
ENSG00000155640	4.57	7.97	-0.8	0.000719897	C10orf12
ENSG00000158163	1.36	2.08	-0.61	0.000808333	DZIP1L
ENSG00000187134	24.27	15.27	0.67	0.000835649	AKR1C1
ENSG00000168528	4.32	2.81	0.62	0.000913615	SERINC2
ENSG00000162105	6.17	9.7	-0.65	0.00107955	SHANK2
ENSG00000137834	5.54	8.6	-0.63	0.00121552	SMAD6
ENSG00000104936	1.23	1.98	-0.69	0.00137731	DMPK
ENSG00000266709	9.76	6.13	0.67	0.00142962	RP11-214O1.2
ENSG00000171759	7.93	4.6	0.79	0.00157402	PAH
ENSG00000083857	9.53	15.05	-0.66	0.00211986	FAT1
ENSG00000001630	1.7	2.89	-0.77	0.00240117	CYP51A1
ENSG00000173702	4.32	2.75	0.65	0.00261559	MUC13
ENSG00000179163	5.54	3.6	0.62	0.00296243	FUCA1
ENSG00000110921	2.93	4.73	-0.69	0.00377336	MVK
ENSG00000078814	0.8	1.72	-1.1	0.00390796	MYH7B

## Sheet: DEGs at 36 h
The differentially expressed genes at 36 h
Gene_id	RPKM_T36h	RPKM_C36h	log2FC	FDR	Gene symbol
ENSG00000162772	31.68	2.57	3.62	0	ATF3
ENSG00000177606	80.98	18.15	2.16	0	JUN
ENSG00000118503	42.17	9.68	2.12	5.21e-273	TNFAIP3
ENSG00000151012	17.48	3.77	2.21	2.06e-254	SLC7A11
ENSG00000155090	44.67	10.49	2.09	2.12e-197	KLF10
ENSG00000163121	12.7	1.21	3.39	3.06e-187	NEURL3
ENSG00000139269	24.33	3.74	2.7	9.18e-186	INHBE
ENSG00000099860	77.52	18.22	2.09	1.68e-185	GADD45B
ENSG00000167995	1.46	0.09	4.02	1.13e-184	BEST1
ENSG00000101255	45.09	13.22	1.77	2.62e-170	TRIB3
ENSG00000168209	13.32	1.28	3.38	4.83e-168	DDIT4
ENSG00000116761	22.87	4.59	2.32	3.47e-167	CTH
ENSG00000163659	39.21	12.08	1.7	3.94e-166	TIPARP
ENSG00000171223	43.54	11.04	1.98	1.46e-152	JUNB
ENSG00000265972	17.01	4.79	1.83	4.44e-146	TXNIP
ENSG00000087074	101.27	32.5	1.64	3.95e-145	PPP1R15A
ENSG00000049249	2.87	0.5	2.52	2.39e-141	TNFRSF9
ENSG00000118263	11.76	3.96	1.57	2.62e-132	KLF7
ENSG00000120129	127.04	38.28	1.73	1.06e-127	DUSP1
ENSG00000184557	7.7	1.46	2.4	2.03e-123	SOCS3
ENSG00000067082	49.71	19.78	1.33	5.01e-121	KLF6
ENSG00000105499	1.73	0.23	2.91	8.27e-120	PLA2G4C
ENSG00000172602	29.34	6.75	2.12	4.73e-115	RND1
ENSG00000185101	8.31	1.5	2.47	1.53e-113	ANO9
ENSG00000125347	7.37	2.43	1.6	2.52e-109	IRF1
ENSG00000111859	2.22	0.55	2.01	6.78e-109	NEDD9
ENSG00000070669	42.23	15.74	1.42	2.83e-107	ASNS
ENSG00000075426	9.46	2.9	1.71	7.69e-107	FOSL2
ENSG00000128965	10.85	1.91	2.51	4.12e-106	CHAC1
ENSG00000146592	12.99	5.28	1.3	1.09e-105	CREB5
ENSG00000136826	3.68	0.66	2.48	2.64e-102	KLF4
ENSG00000132510	16.9	5.84	1.53	8.45e-102	KDM6B
ENSG00000113739	5	1.2	2.06	1.37e-101	STC2
ENSG00000010818	13.28	5.08	1.39	1.66e-101	HIVEP2
ENSG00000118689	21.3	8.95	1.25	3.01e-101	FOXO3
ENSG00000130766	15.02	4.6	1.71	1.22e-100	SESN2
ENSG00000170345	3.15	0.38	3.05	6.29e-100	FOS
ENSG00000198774	7.33	2.57	1.51	2.32e-94	RASSF9
ENSG00000100625	2.63	0.69	1.93	1.1e-91	SIX4
ENSG00000185022	10.41	2.79	1.9	1.7e-90	MAFF
ENSG00000135111	18.22	7.89	1.21	2.86e-90	TBX3
ENSG00000074590	19.37	7.91	1.29	1.03e-89	NUAK1
ENSG00000157514	5.21	1.31	1.99	5.78e-89	TSC22D3
ENSG00000104081	19.2	7.04	1.45	2.95e-88	BMF
ENSG00000140465	111.91	43.74	1.36	2.8e-86	CYP1A1
ENSG00000120738	7.97	1.07	2.9	3.22e-86	EGR1
ENSG00000104856	27.44	9.11	1.59	1.86e-84	RELB
ENSG00000223547	6.43	2.11	1.61	3.41e-84	ZNF844
ENSG00000163545	15.71	4.45	1.82	8.36e-84	NUAK2
ENSG00000065911	23.71	10.02	1.24	8.84e-82	MTHFD2
ENSG00000126822	7	3.11	1.17	1.57e-81	PLEKHG3
ENSG00000120833	3.75	1.24	1.6	1.63e-80	SOCS2
ENSG00000077150	32.77	13.37	1.29	4.42e-78	NFKB2
ENSG00000020577	12.63	5.97	1.08	4.71e-76	SAMD4A
ENSG00000134107	21.91	6.8	1.69	1.95e-75	BHLHE40
ENSG00000144655	18.24	5.61	1.7	1.1e-74	CSRNP1
ENSG00000178607	6.49	2.48	1.39	1.47e-73	ERN1
ENSG00000176907	134.34	56.11	1.26	5.33e-73	C8orf4
ENSG00000205189	10.66	4.29	1.31	1.26e-72	ZBTB10
ENSG00000156232	9.11	3.57	1.35	1.82e-71	WHAMM
ENSG00000114796	5.99	2.35	1.35	3.61e-71	KLHL24
ENSG00000167981	6.82	2.42	1.49	1.54e-69	ZNF597
ENSG00000111252	22.46	10.19	1.14	6.91e-67	SH2B3
ENSG00000181218	16.71	4.79	1.8	4.55e-66	HIST3H2A
ENSG00000048052	3.07	1.33	1.21	2.9e-65	HDAC9
ENSG00000128165	4.3	0.78	2.46	2.34e-64	ADM2
ENSG00000111266	23.75	11.47	1.05	1.03e-63	DUSP16
ENSG00000116717	44.72	17.06	1.39	1.14e-63	GADD45A
ENSG00000175155	4.01	1.52	1.4	2.99e-63	YPEL2
ENSG00000111727	5.11	2.13	1.26	6.48e-63	HCFC2
ENSG00000138061	12.13	4.08	1.57	3.17e-62	CYP1B1
ENSG00000184545	11.02	3.4	1.7	1.92e-61	DUSP8
ENSG00000189060	99.53	40.06	1.31	1.99e-61	H1F0
ENSG00000006459	7.45	3.05	1.29	1.55e-58	KDM7A
ENSG00000134070	19.48	8.18	1.25	7.28e-58	IRAK2
ENSG00000164683	3.12	0.84	1.89	1.57e-57	HEY1
ENSG00000083799	4.18	1.66	1.33	3.8e-57	CYLD
ENSG00000120370	9.27	4.02	1.21	4.04e-57	GORAB
ENSG00000186212	7.55	2.77	1.45	6.26e-57	SOWAHB
ENSG00000163393	5.74	2.3	1.32	2.34e-55	SLC22A15
ENSG00000129474	117.28	63.71	0.88	3.28e-55	AJUBA
ENSG00000172216	30.08	13.98	1.11	9.8e-55	CEBPB
ENSG00000134548	4.25	1.4	1.6	4.02e-54	SPX
ENSG00000081041	28.08	11.44	1.3	6.04e-54	CXCL2
ENSG00000023608	12.17	4.83	1.33	6.1e-54	SNAPC1
ENSG00000154781	20.19	9.86	1.03	1.08e-53	CCDC174
ENSG00000165030	36.97	17.23	1.1	1.26e-53	NFIL3
ENSG00000105327	6.75	1.98	1.77	2.37e-53	BBC3
ENSG00000198342	1.71	0.52	1.72	3.28e-53	ZNF442
ENSG00000087266	2.28	0.78	1.55	8.11e-53	SH3BP2
ENSG00000124508	4.02	1.55	1.37	1.1e-52	BTN2A2
ENSG00000135338	2.98	1.07	1.48	2.34e-51	LCA5
ENSG00000156853	11.92	5.51	1.11	2.26e-50	ZNF689
ENSG00000173276	5.84	2.59	1.17	2.05e-49	ZBTB21
ENSG00000146278	20.38	10.14	1.01	2.05e-49	PNRC1
ENSG00000079335	4.06	1.54	1.4	1.96e-48	CDC14A
ENSG00000198517	21.39	8.15	1.39	2.48e-48	MAFK
ENSG00000197044	3.81	1.32	1.53	3.77e-48	ZNF441
ENSG00000065060	13.51	7.11	0.93	3.99e-48	UHRF1BP1
ENSG00000103460	7.09	3.37	1.07	4.25e-47	TOX3
ENSG00000132718	3.05	1.07	1.51	5.03e-47	SYT11
ENSG00000168003	84.15	39.34	1.1	6.54e-47	SLC3A2
ENSG00000083817	4.6	1.63	1.5	1.02e-46	ZNF416
ENSG00000146232	12.52	4.93	1.34	1.2e-46	NFKBIE
ENSG00000158023	1.27	0.55	1.21	1.93e-46	WDR66
ENSG00000173575	18.54	9.47	0.97	1.09e-45	CHD2
ENSG00000165029	9.07	15.94	-0.81	1.29e-45	ABCA1
ENSG00000156030	11.94	6.28	0.93	9.58e-45	ELMSAN1
ENSG00000109971	315.61	473.61	-0.59	1.3e-44	HSPA8
ENSG00000180914	4.86	1.85	1.39	1.34e-44	OXTR
ENSG00000125089	10.05	5.09	0.98	7.18e-44	SH3TC1
ENSG00000128590	34.98	18.25	0.94	2.47e-43	DNAJB9
ENSG00000163734	18.47	8.24	1.16	3.21e-43	CXCL3
ENSG00000168564	8.96	3.9	1.2	3.07e-42	CDKN2AIP
ENSG00000170537	8.26	3.88	1.09	3.61e-42	TMC7
ENSG00000090020	8.3	4.08	1.02	6.16e-42	SLC9A1
ENSG00000162687	4.64	1.85	1.33	1.19e-41	KCNT2
ENSG00000130449	13.93	7.43	0.91	1.88e-41	ZSWIM6
ENSG00000153879	53.77	29.93	0.85	2.18e-41	CEBPG
ENSG00000143669	1.5	0.7	1.1	4.12e-41	LYST
ENSG00000096717	12.93	7.04	0.88	1.08e-40	SIRT1
ENSG00000165507	3.52	1	1.82	1.51e-40	C10orf10
ENSG00000134323	2.93	5.94	-1.02	2.31e-40	MYCN
ENSG00000164284	13.64	6.9	0.98	6.44e-40	GRPEL2
ENSG00000227036	3.87	1.84	1.07	6.86e-40	LINC00511
ENSG00000163660	18.79	10	0.91	1.39e-39	CCNL1
ENSG00000113595	8.49	4.27	0.99	1.99e-39	TRIM23
ENSG00000260404	8.17	4.11	0.99	2.19e-39	RP11-384K6.6
ENSG00000101782	20.09	11.17	0.85	2.61e-39	RIOK3
ENSG00000139514	17.34	9.48	0.87	3.72e-39	SLC7A1
ENSG00000152409	5.09	2.48	1.04	5.01e-39	JMY
ENSG00000108551	11.36	4.43	1.36	8.37e-39	RASD1
ENSG00000170222	6.64	2.39	1.47	2.65e-38	ADPRM
ENSG00000049192	2.06	0.89	1.21	2.75e-38	ADAMTS6
ENSG00000120063	33.71	18.91	0.83	5.54e-38	GNA13
ENSG00000112182	3.93	1.76	1.16	7.49e-38	BACH2
ENSG00000179094	5.51	2.21	1.32	8.65e-38	PER1
ENSG00000198551	7.53	3.32	1.18	1.09e-37	ZNF627
ENSG00000151014	23.6	11.68	1.01	3.82e-37	CCRN4L
ENSG00000188522	14.6	8.01	0.87	4.75e-37	FAM83G
ENSG00000164938	4.82	2.13	1.18	4.91e-37	TP53INP1
ENSG00000152137	19.4	10.32	0.91	1.04e-36	HSPB8
ENSG00000117569	4.12	2.08	0.99	1.38e-36	PTBP2
ENSG00000074935	7.78	4	0.96	2.36e-36	TUBE1
ENSG00000175197	22.15	8.48	1.39	2.57e-36	DDIT3
ENSG00000184205	9.29	4.94	0.91	3.64e-36	TSPYL2
ENSG00000120162	1.5	0.54	1.47	3.83e-36	MOB3B
ENSG00000013441	20.65	11.46	0.85	4.47e-36	CLK1
ENSG00000178229	5.47	2.16	1.34	6.62e-36	ZNF543
ENSG00000179833	27.68	15.58	0.83	7.95e-36	SERTAD2
ENSG00000213859	4.48	1.9	1.24	8.12e-36	KCTD11
ENSG00000149289	4.02	1.99	1.01	8.27e-36	ZC3H12C
ENSG00000186193	14.98	23.01	-0.62	1.14e-35	SAPCD2
ENSG00000116574	46.81	28.21	0.73	1.73e-35	RHOU
ENSG00000118271	42.15	65.84	-0.64	1.87e-35	TTR
ENSG00000198355	34.53	17.72	0.96	2.65e-35	PIM3
ENSG00000130513	26.46	11.37	1.22	3.78e-35	GDF15
ENSG00000188868	4.11	1.68	1.29	3.83e-35	ZNF563
ENSG00000106701	5.75	2.98	0.95	2.49e-34	FSD1L
ENSG00000174738	15.32	8.32	0.88	2.58e-34	NR1D2
ENSG00000163635	4.14	2.02	1.04	3.96e-34	ATXN7
ENSG00000138050	4.2	1.9	1.14	4.82e-34	THUMPD2
ENSG00000170448	8.17	4.16	0.97	5.49e-34	NFXL1
ENSG00000151726	9.72	5.2	0.9	6.47e-34	ACSL1
ENSG00000059728	9.63	4.65	1.05	8.8e-34	MXD1
ENSG00000109321	49.22	23.72	1.05	2e-33	AREG
ENSG00000198796	1.38	0.4	1.79	2.69e-33	ALPK2
ENSG00000145632	5.13	2.61	0.97	3.54e-33	PLK2
ENSG00000163032	7.71	11.99	-0.64	6.41e-33	VSNL1
ENSG00000100906	52.99	29.22	0.86	1.08e-32	NFKBIA
ENSG00000069399	23.67	11.9	0.99	1.23e-32	BCL3
ENSG00000125772	15.16	8.83	0.78	1.58e-32	GPCPD1
ENSG00000047346	5.21	2.9	0.85	1.92e-32	FAM214A
ENSG00000109618	9.86	5.32	0.89	2.37e-32	SEPSECS
ENSG00000251369	3.58	1.66	1.11	3.81e-32	ZNF550
ENSG00000137502	2.91	1.37	1.09	5.45e-32	RAB30
ENSG00000196866	32.68	14.05	1.22	6.93e-32	HIST1H2AD
ENSG00000139289	24.67	13.73	0.85	7.28e-32	PHLDA1
ENSG00000136603	55.3	27.03	1.03	1.27e-31	SKIL
ENSG00000107485	6.71	3.34	1.01	1.34e-31	GATA3
ENSG00000110619	7.69	3.89	0.98	1.5e-31	CARS
ENSG00000198853	12.92	7.42	0.8	3.83e-31	RUSC2
ENSG00000113580	14.03	7.84	0.84	6.03e-31	NR3C1
ENSG00000150907	5.88	2.75	1.1	6.78e-31	FOXO1
ENSG00000119138	5.47	2.39	1.19	6.82e-31	KLF9
ENSG00000106829	3.77	1.98	0.93	7.85e-31	TLE4
ENSG00000185432	4.89	8.34	-0.77	7.85e-31	METTL7A
ENSG00000236901	4.61	7.45	-0.69	1.16e-30	MIR600HG
ENSG00000148702	23.44	36.28	-0.63	1.73e-30	HABP2
ENSG00000123342	3.03	1.31	1.21	2.1e-30	MMP19
ENSG00000166188	6.2	2.96	1.07	3.48e-30	ZNF319
ENSG00000100100	2.67	0.79	1.76	3.96e-30	PIK3IP1
ENSG00000188177	1.55	0.74	1.07	5.63e-30	ZC3H6
ENSG00000177842	7.76	4.08	0.93	7.72e-30	ZNF620
ENSG00000145365	5.27	2.37	1.15	8.66e-30	TIFA
ENSG00000011007	7.15	3.98	0.85	8.85e-30	TCEB3
ENSG00000169762	9.42	5.5	0.78	1.19e-29	TAPT1
ENSG00000160326	22.06	11.45	0.95	1.27e-29	SLC2A6
ENSG00000182752	1.43	0.67	1.09	1.3e-29	PAPPA
ENSG00000073849	11.42	18.81	-0.72	1.3e-29	ST6GAL1
ENSG00000095951	7.08	3.36	1.08	1.48e-29	HIVEP1
ENSG00000172007	9.37	4.95	0.92	1.81e-29	RAB33B
ENSG00000152439	1.65	0.69	1.26	2.88e-29	ZNF773
ENSG00000172244	13.05	7.02	0.89	3.03e-29	C5orf34
ENSG00000111011	27.2	15.14	0.85	4.51e-29	RSRC2
ENSG00000145819	1.88	1	0.91	4.73e-29	ARHGAP26
ENSG00000150347	10.26	5.95	0.79	7.97e-29	ARID5B
ENSG00000080802	10.61	5.94	0.84	8.13e-29	CNOT4
ENSG00000132950	9.52	4.89	0.96	1.11e-28	ZMYM5
ENSG00000264522	7.9	4.71	0.75	1.17e-28	OTUD7B
ENSG00000074657	7.28	4.27	0.77	1.48e-28	ZNF532
ENSG00000172296	3.14	5.53	-0.82	1.89e-28	SPTLC3
ENSG00000119778	6.85	3.47	0.98	2.54e-28	ATAD2B
ENSG00000147050	15.01	8.94	0.75	2.9e-28	KDM6A
ENSG00000139132	11.82	6.54	0.85	3.89e-28	FGD4
ENSG00000168280	4.13	1.96	1.08	4.46e-28	KIF5C
ENSG00000143514	23.36	14.13	0.73	5.52e-28	TP53BP2
ENSG00000143878	132.29	71.53	0.89	6.03e-28	RHOB
ENSG00000163435	10.25	5.7	0.85	7.31e-28	ELF3
ENSG00000104450	3.76	1.78	1.08	8.84e-28	SPAG1
ENSG00000198718	3.07	1.7	0.85	9.75e-28	FAM179B
ENSG00000162924	3.36	1.57	1.1	1.2e-27	REL
ENSG00000093134	10.95	5.36	1.03	1.29e-27	VNN3
ENSG00000095015	13.44	7.9	0.77	1.39e-27	MAP3K1
ENSG00000115884	22.61	35.58	-0.65	1.51e-27	SDC1
ENSG00000181472	23.24	13.75	0.76	1.52e-27	ZBTB2
ENSG00000171992	8.39	4.93	0.77	1.76e-27	SYNPO
ENSG00000170775	10.39	4.79	1.12	1.84e-27	GPR37
ENSG00000109320	28.16	17.53	0.68	2.41e-27	NFKB1
ENSG00000184014	21.29	12.86	0.73	2.47e-27	DENND5A
ENSG00000147883	19.79	11.39	0.8	2.87e-27	CDKN2B
ENSG00000099284	16.81	8.03	1.07	3.07e-27	H2AFY2
ENSG00000163884	5.04	2.01	1.33	4.37e-27	KLF15
ENSG00000125812	16.4	8.61	0.93	1.03e-26	GZF1
ENSG00000083896	36.6	22.3	0.71	1.55e-26	YTHDC1
ENSG00000224032	3.36	1.49	1.17	1.79e-26	EPB41L4A-AS1
ENSG00000251136	1.74	0.84	1.05	2.46e-26	RP11-37B2.1
ENSG00000170542	10.04	5.78	0.8	2.85e-26	SERPINB9
ENSG00000051108	12.63	7.36	0.78	2.85e-26	HERPUD1
ENSG00000197483	3.78	1.74	1.12	3.24e-26	ZNF628
ENSG00000204524	4.19	1.96	1.1	5.9e-26	ZNF805
ENSG00000106546	40.79	21.82	0.9	5.95e-26	AHR
ENSG00000165801	11.28	6.49	0.8	1.15e-25	ARHGEF40
ENSG00000143367	18.42	10.7	0.78	1.37e-25	TUFT1
ENSG00000130522	64	32.9	0.96	1.73e-25	JUND
ENSG00000169621	2.22	1.13	0.97	1.76e-25	APLF
ENSG00000172059	3.85	1.81	1.09	2.22e-25	KLF11
ENSG00000164855	4.89	2.53	0.95	2.56e-25	TMEM184A
ENSG00000134317	7.69	4.62	0.74	2.61e-25	GRHL1
ENSG00000154447	16.14	10.01	0.69	2.9e-25	SH3RF1
ENSG00000120709	17.24	9.91	0.8	3.15e-25	FAM53C
ENSG00000163251	103.45	64.19	0.69	3.38e-25	FZD5
ENSG00000164976	4.07	6.91	-0.76	3.39e-25	KIAA1161
ENSG00000196428	7.67	4.61	0.73	4.19e-25	TSC22D2
ENSG00000242588	22.12	11.31	0.97	5.6e-25	RP11-274B21.14
ENSG00000177410	44.05	26.04	0.76	6.46e-25	ZFAS1
ENSG00000143507	7.15	3.45	1.05	7.15e-25	DUSP10
ENSG00000071243	6.88	3.91	0.82	8.77e-25	ING3
ENSG00000171492	16.64	9.41	0.82	8.77e-25	LRRC8D
ENSG00000165684	14.7	9.14	0.69	1.22e-24	SNAPC4
ENSG00000107984	64.29	96.6	-0.59	1.26e-24	DKK1
ENSG00000168077	6.62	10.3	-0.64	1.33e-24	SCARA3
ENSG00000180346	18.53	10.99	0.75	1.33e-24	TIGD2
ENSG00000148426	21.67	12.24	0.82	1.51e-24	PROSER2
ENSG00000197024	6.32	3.64	0.8	1.9e-24	ZNF398
ENSG00000114120	9.69	5.94	0.71	2.13e-24	SLC25A36
ENSG00000115963	40.59	23.61	0.78	2.19e-24	RND3
ENSG00000163312	4.44	2.24	0.99	2.62e-24	HELQ
ENSG00000107249	5.23	3.01	0.8	2.84e-24	GLIS3
ENSG00000095066	2.38	1.12	1.09	3.25e-24	HOOK2
ENSG00000152454	7.64	3.72	1.04	4.18e-24	ZNF256
ENSG00000175556	5.21	2.65	0.98	4.71e-24	LONRF3
ENSG00000108932	3.1	1.49	1.06	5.15e-24	SLC16A6
ENSG00000168152	3.26	1.62	1.01	5.18e-24	THAP9
ENSG00000071282	7.84	4.58	0.78	6.19e-24	LMCD1
ENSG00000157450	8.55	5.08	0.75	7.09e-24	RNF111
ENSG00000197409	26.8	11.25	1.25	7.24e-24	HIST1H3D
ENSG00000167657	36.23	19.48	0.9	9.36e-24	DAPK3
ENSG00000114315	35.43	21.15	0.74	1.39e-23	HES1
ENSG00000170836	6.03	3.39	0.83	1.48e-23	PPM1D
ENSG00000104218	11.43	6.09	0.91	1.91e-23	CSPP1
ENSG00000160888	9.47	4.09	1.21	2.6e-23	IER2
ENSG00000180530	14.12	7.78	0.86	2.73e-23	NRIP1
ENSG00000113240	4.98	2.38	1.07	2.8e-23	CLK4
ENSG00000145390	7.71	4.32	0.84	3.38e-23	USP53
ENSG00000143198	2.86	4.33	-0.6	4.96e-23	MGST3
ENSG00000159388	7.59	4.13	0.88	6.09e-23	BTG2
ENSG00000033327	5.11	2.9	0.82	6.23e-23	GAB2
ENSG00000136451	20.03	12.56	0.67	8.89e-23	VEZF1
ENSG00000176399	3.83	1.99	0.94	9.62e-23	DMRTA1
ENSG00000196345	3.09	1.55	1	9.88e-23	ZKSCAN7
ENSG00000120693	5	2.8	0.84	1.03e-22	SMAD9
ENSG00000144935	5.38	3.04	0.82	1.03e-22	TRPC1
ENSG00000213762	9.47	5.56	0.77	1.55e-22	ZNF134
ENSG00000120616	5.95	3.44	0.79	1.72e-22	EPC1
ENSG00000118804	5.19	2.72	0.93	1.82e-22	FAM47E-STBD1
ENSG00000275342	12	7.16	0.75	2.25e-22	SGK223
ENSG00000158691	4.05	2.17	0.9	2.55e-22	ZSCAN12
ENSG00000032219	20.85	11.37	0.87	2.64e-22	ARID4A
ENSG00000169242	10.98	4.73	1.21	3.02e-22	EFNA1
ENSG00000168386	19.7	11.05	0.83	3.07e-22	FILIP1L
ENSG00000156273	11.97	7.11	0.75	3.16e-22	BACH1
ENSG00000121417	8.18	4.36	0.91	4.04e-22	ZNF211
ENSG00000143079	3.91	2.18	0.84	4.18e-22	CTTNBP2NL
ENSG00000183421	3.86	1.88	1.04	5.57e-22	RIPK4
ENSG00000171766	15.53	23.98	-0.63	5.91e-22	GATM
ENSG00000005469	2.6	4.05	-0.64	7.12e-22	CROT
ENSG00000247844	5.12	2.33	1.14	7.12e-22	CCAT1
ENSG00000175105	4.42	2.02	1.13	7.25e-22	ZNF654
ENSG00000080031	5.21	2.93	0.83	7.86e-22	PTPRH
ENSG00000034677	9.13	5.38	0.76	1.02e-21	RNF19A
ENSG00000148339	10.71	5.22	1.04	2.34e-21	SLC25A25
ENSG00000188785	2.87	1.4	1.04	3.73e-21	ZNF548
ENSG00000160233	1.4	2.38	-0.77	4.58e-21	LRRC3
ENSG00000170439	5.24	8.61	-0.72	5.3e-21	METTL7B
ENSG00000167528	3.16	1.77	0.84	6.28e-21	ZNF641
ENSG00000186300	1.62	0.84	0.95	8.46e-21	ZNF555
ENSG00000137331	22.57	13.57	0.73	9.33e-21	IER3
ENSG00000106948	3.37	1.85	0.87	1.16e-20	AKNA
ENSG00000140022	4.36	2.64	0.72	1.22e-20	STON2
ENSG00000213079	21.67	12.81	0.76	1.95e-20	SCAF8
ENSG00000177380	2.72	1.13	1.27	2.13e-20	PPFIA3
ENSG00000182568	1.94	1.1	0.82	2.27e-20	SATB1
ENSG00000149798	13.91	7.06	0.98	2.78e-20	CDC42EP2
ENSG00000059758	10.36	5.69	0.86	3.14e-20	CDK17
ENSG00000102804	11.14	6.89	0.69	3.14e-20	TSC22D1
ENSG00000166387	4.33	2.56	0.76	3.35e-20	PPFIBP2
ENSG00000277149	3.82	1.55	1.3	3.5e-20	TYW1B
ENSG00000132003	3.03	1.56	0.96	4.56e-20	ZSWIM4
ENSG00000175895	7.88	4.64	0.76	5.27e-20	PLEKHF2
ENSG00000101216	13.6	8.27	0.72	6.22e-20	GMEB2
ENSG00000185950	1.56	0.83	0.91	7.24e-20	IRS2
ENSG00000177873	3.94	2.19	0.85	7.55e-20	ZNF619
ENSG00000173875	6.5	3.91	0.73	7.97e-20	ZNF791
ENSG00000164463	2.09	1.22	0.78	9.04e-20	CREBRF
ENSG00000198315	9.41	5.79	0.7	9.26e-20	ZKSCAN8
ENSG00000159082	4.24	2.33	0.86	9.87e-20	SYNJ1
ENSG00000267391	1.72	3.06	-0.83	1.05e-19	RP11-1151B14.3
ENSG00000183688	4.39	6.85	-0.64	1.08e-19	FAM101B
ENSG00000157087	6.03	9.11	-0.6	1.99e-19	ATP2B2
ENSG00000144233	13.55	8.43	0.68	1.99e-19	AMMECR1L
ENSG00000196152	9.01	5.12	0.82	2.11e-19	ZNF79
ENSG00000114019	37.66	23.06	0.71	2.11e-19	AMOTL2
ENSG00000105697	8.73	4.04	1.11	2.18e-19	HAMP
ENSG00000062282	3.54	5.4	-0.61	2.19e-19	DGAT2
ENSG00000114771	3.95	6.66	-0.75	2.26e-19	AADAC
ENSG00000137193	7.96	4.59	0.79	2.43e-19	PIM1
ENSG00000171121	3.49	2.01	0.8	2.96e-19	KCNMB3
ENSG00000105281	80.08	49.19	0.7	3.02e-19	SLC1A5
ENSG00000102786	4.55	2.55	0.84	3.34e-19	INTS6
ENSG00000146587	8.52	5.2	0.71	3.6e-19	RBAK
ENSG00000128881	1.93	1.04	0.89	4.11e-19	TTBK2
ENSG00000129946	14.13	8.35	0.76	4.22e-19	SHC2
ENSG00000204580	3.1	1.74	0.83	6.5e-19	DDR1
ENSG00000196517	2.15	0.95	1.18	1.43e-18	SLC6A9
ENSG00000172432	20.33	11.44	0.83	1.76e-18	GTPBP2
ENSG00000163644	2.18	1.28	0.77	2.11e-18	PPM1K
ENSG00000171988	14.08	8.34	0.76	2.51e-18	JMJD1C
ENSG00000113742	7.8	4.86	0.68	2.83e-18	CPEB4
ENSG00000196756	15.01	9.25	0.7	2.9e-18	SNHG17
ENSG00000183337	12.07	7.51	0.68	3.86e-18	BCOR
ENSG00000086619	3.88	2.19	0.83	5.12e-18	ERO1LB
ENSG00000197714	9.42	5.13	0.88	5.36e-18	ZNF460
ENSG00000124839	2.97	1.53	0.96	6.86e-18	RAB17
ENSG00000123607	15.47	9.15	0.76	6.91e-18	TTC21B
ENSG00000015153	4.39	2.62	0.74	8.19e-18	YAF2
ENSG00000133619	3.44	1.96	0.81	8.95e-18	KRBA1
ENSG00000196588	10.64	6.27	0.76	9.9e-18	MKL1
ENSG00000198920	6.2	3.79	0.71	1.01e-17	KIAA0753
ENSG00000197818	7.6	4.56	0.74	1.05e-17	SLC9A8
ENSG00000258890	7.76	4.77	0.7	1.25e-17	CEP95
ENSG00000104312	8.65	5.02	0.79	1.27e-17	RIPK2
ENSG00000196911	6.45	3.83	0.75	1.67e-17	KPNA5
ENSG00000101096	15.14	9.12	0.73	1.81e-17	NFATC2
ENSG00000083844	2.65	1.61	0.72	2.29e-17	ZNF264
ENSG00000204070	9.86	5.9	0.74	3.02e-17	SYS1
ENSG00000259291	3.23	5.7	-0.82	4.03e-17	RP11-617F23.1
ENSG00000174485	23.34	13.88	0.75	4.08e-17	DENND4A
ENSG00000113889	3.22	5	-0.63	4.78e-17	KNG1
ENSG00000089775	2.43	1.28	0.92	5.34e-17	ZBTB25
ENSG00000113916	3.65	1.98	0.88	5.94e-17	BCL6
ENSG00000127666	6.1	3.29	0.89	7.48e-17	TICAM1
ENSG00000100889	17.71	10.32	0.78	7.72e-17	PCK2
ENSG00000162496	25.55	13.92	0.88	8.15e-17	DHRS3
ENSG00000154265	4.34	2.72	0.67	8.16e-17	ABCA5
ENSG00000163602	5.62	3.47	0.7	8.77e-17	RYBP
ENSG00000104361	9.07	4.78	0.92	8.83e-17	NIPAL2
ENSG00000099937	27.45	41.28	-0.59	9.24e-17	SERPIND1
ENSG00000197283	1.14	0.62	0.88	9.52e-17	SYNGAP1
ENSG00000119669	5.61	3.04	0.88	1.13e-16	IRF2BPL
ENSG00000114423	3.91	2.24	0.8	1.46e-16	CBLB
ENSG00000105339	1.79	1.07	0.74	1.69e-16	DENND3
ENSG00000186020	2.75	1.68	0.71	1.69e-16	ZNF529
ENSG00000104825	20.46	11.33	0.85	1.69e-16	NFKBIB
ENSG00000148516	8.89	5.45	0.71	1.74e-16	ZEB1
ENSG00000198455	3.94	1.99	0.99	1.93e-16	ZXDB
ENSG00000006062	2.1	1.08	0.96	3.26e-16	MAP3K14
ENSG00000159556	5.42	1.97	1.46	3.62e-16	ISL2
ENSG00000102445	3.43	1.9	0.85	3.66e-16	KIAA0226L
ENSG00000135378	2.56	1.5	0.77	4.64e-16	PRRG4
ENSG00000135100	13.43	7.84	0.78	4.64e-16	HNF1A
ENSG00000123358	1.62	0.75	1.11	4.83e-16	NR4A1
ENSG00000178385	4	2.35	0.77	5.05e-16	PLEKHM3
ENSG00000171606	7.56	4.71	0.68	5.17e-16	ZNF274
ENSG00000105136	1.43	0.74	0.95	5.53e-16	ZNF419
ENSG00000166068	4.11	2.45	0.75	6.99e-16	SPRED1
ENSG00000127080	2.31	1.23	0.91	7.88e-16	IPPK
ENSG00000114127	6.1	3.71	0.72	1.02e-15	XRN1
ENSG00000266094	2.61	1.46	0.84	1.11e-15	RASSF5
ENSG00000108840	3.9	2.24	0.8	1.17e-15	HDAC5
ENSG00000115902	4.49	2.68	0.74	1.43e-15	SLC1A4
ENSG00000083812	2.49	1.34	0.89	1.52e-15	ZNF324
ENSG00000182318	3.35	1.91	0.81	1.52e-15	ZSCAN22
ENSG00000165879	8.05	4.54	0.83	1.71e-15	FRAT1
ENSG00000273136	3.78	2.13	0.83	2.22e-15	NBPF26
ENSG00000165471	1.84	3.13	-0.77	2.52e-15	MBL2
ENSG00000108515	5.16	3.13	0.72	3.29e-15	ENO3
ENSG00000197885	12.23	7.57	0.69	7.15e-15	NKIRAS1
ENSG00000233822	2.28	1.16	0.97	7.45e-15	HIST1H2BN
ENSG00000197841	2.39	1.14	1.07	7.48e-15	ZNF181
ENSG00000125945	3.26	1.86	0.81	7.68e-15	ZNF436
ENSG00000065491	6.72	4.04	0.73	8.86e-15	TBC1D22B
ENSG00000078401	13.2	8.18	0.69	8.92e-15	EDN1
ENSG00000133710	2.86	1.62	0.82	1.02e-14	SPINK5
ENSG00000176371	6.02	3.65	0.72	1.04e-14	ZSCAN2
ENSG00000125814	8.68	4.99	0.8	1.06e-14	NAPB
ENSG00000198208	2.2	1.09	1.01	1.49e-14	RPS6KL1
ENSG00000166704	2.65	1.66	0.67	1.52e-14	ZNF606
ENSG00000168826	5.23	2.84	0.88	1.75e-14	ZBTB49
ENSG00000176018	18.62	11.68	0.67	1.88e-14	LYSMD3
ENSG00000175595	2.19	1.34	0.71	1.96e-14	ERCC4
ENSG00000169826	6.41	3.97	0.69	1.97e-14	CSGALNACT2
ENSG00000104381	4.78	2.79	0.78	2.08e-14	GDAP1
ENSG00000197019	7.21	3.99	0.85	2.27e-14	SERTAD1
ENSG00000141582	17.74	10.1	0.81	2.45e-14	CBX4
ENSG00000274641	30.74	17.66	0.8	2.48e-14	HIST1H2BO
ENSG00000136367	1.26	0.71	0.83	2.79e-14	ZFHX2
ENSG00000006432	2.6	1.6	0.7	3.28e-14	MAP3K9
ENSG00000147650	3.1	1.78	0.8	5.82e-14	LRP12
ENSG00000248008	6.1	3.43	0.83	6.01e-14	DYNLL1-AS1
ENSG00000197016	1.59	0.96	0.73	7.22e-14	ZNF470
ENSG00000077458	3.94	2.37	0.73	8.06e-14	FAM76B
ENSG00000184897	16.22	9.39	0.79	1.34e-13	H1FX
ENSG00000125319	6.92	4.31	0.68	1.64e-13	C17orf53
ENSG00000140598	11.11	6.83	0.7	1.74e-13	EFTUD1
ENSG00000177000	1.75	1.08	0.7	1.86e-13	MTHFR
ENSG00000120910	5.66	3.22	0.81	1.97e-13	PPP3CC
ENSG00000197619	2.63	1.56	0.75	2.04e-13	ZNF615
ENSG00000054267	18.86	11.17	0.76	2.51e-13	ARID4B
ENSG00000169562	3.02	5.27	-0.8	2.61e-13	GJB1
ENSG00000138468	6.88	4.33	0.67	3.62e-13	SENP7
ENSG00000132196	3.15	1.87	0.75	5.19e-13	HSD17B7
ENSG00000130830	3.68	2.22	0.73	5.31e-13	MPP1
ENSG00000109220	15.01	8.64	0.8	5.66e-13	CHIC2
ENSG00000186017	2.39	1.48	0.69	8.4e-13	ZNF566
ENSG00000267934	1.25	2.11	-0.76	8.44e-13	CTB-176F20.3
ENSG00000128016	15.29	9.15	0.74	9.19e-13	ZFP36
ENSG00000204616	6.29	3.36	0.9	1.1e-12	TRIM31
ENSG00000166173	2.92	1.6	0.87	1.21e-12	LARP6
ENSG00000159882	1.71	0.98	0.8	1.47e-12	ZNF230
ENSG00000163637	1.85	1.12	0.72	1.56e-12	PRICKLE2
ENSG00000165115	2.91	1.73	0.75	2e-12	KIF27
ENSG00000105722	58.68	35.69	0.72	2.14e-12	ERF
ENSG00000180376	1.75	1.06	0.72	2.31e-12	CCDC66
ENSG00000131018	2.4	1.47	0.71	2.92e-12	SYNE1
ENSG00000215908	7.93	4.64	0.77	3.62e-12	CROCCP2
ENSG00000145321	7.42	12.25	-0.72	5.08e-12	GC
ENSG00000173210	3.4	1.88	0.85	7.62e-12	ABLIM3
ENSG00000267534	3.77	2.27	0.73	1.82e-11	S1PR2
ENSG00000105991	4.25	2.45	0.79	1.91e-11	HOXA1
ENSG00000197128	2.31	1.25	0.89	2.22e-11	ZNF772
ENSG00000097096	3.88	2.35	0.72	3.31e-11	SYDE2
ENSG00000118137	76.03	116.32	-0.61	3.97e-11	APOA1
ENSG00000130544	2.63	1.63	0.69	4.57e-11	ZNF557
ENSG00000112297	1.46	2.26	-0.63	5.55e-11	AIM1
ENSG00000165655	4.05	2.32	0.8	6.29e-11	ZNF503
ENSG00000070404	25.54	15.67	0.7	6.81e-11	FSTL3
ENSG00000221909	5.82	3.62	0.69	7.97e-11	FAM200A
ENSG00000179630	3.81	2.37	0.68	3.41e-10	LACC1
ENSG00000272468	18.45	11.28	0.71	3.62e-10	RP1-86C11.7
ENSG00000263528	11.08	6.78	0.71	3.85e-10	IKBKE
ENSG00000185133	3.45	1.77	0.96	5.44e-10	INPP5J
ENSG00000068137	5.36	3.32	0.69	6.33e-10	PLEKHH3
ENSG00000275074	6.14	3.68	0.74	9.97e-10	NUDT18
ENSG00000170801	2.55	4.23	-0.73	1.37e-09	HTRA3
ENSG00000203814	3.36	2.05	0.71	1.37e-09	HIST2H2BF
ENSG00000166004	8.35	4.68	0.84	1.88e-09	CEP295
ENSG00000168297	2.22	1.32	0.75	1.93e-09	PXK
ENSG00000165272	4.04	2.5	0.69	2.93e-09	AQP3
ENSG00000111860	1.22	0.67	0.86	3.28e-09	CEP85L
ENSG00000196172	1.58	0.95	0.73	3.68e-09	ZNF681
ENSG00000170631	2.07	1.31	0.66	4.71e-09	ZNF16
ENSG00000083097	2.6	1.5	0.79	5.88e-09	DOPEY1
ENSG00000083535	8.93	5.55	0.69	8.29e-09	PIBF1
ENSG00000109680	2.97	1.72	0.79	8.8e-09	TBC1D19
ENSG00000137145	9.48	6.01	0.66	9.39e-09	DENND4C
ENSG00000269821	2.16	3.49	-0.69	1e-08	KCNQ1OT1
ENSG00000137185	2.97	1.88	0.66	1.05e-08	ZSCAN9
ENSG00000253877	19.13	11.58	0.72	1.6e-08	RP11-946L20.2
ENSG00000158169	1.81	1.09	0.73	1.69e-08	FANCC
ENSG00000155640	6.08	3.75	0.7	2.23e-08	C10orf12
ENSG00000204599	3.13	1.97	0.67	4.18e-08	TRIM39
ENSG00000186446	2.67	1.65	0.69	1.13e-07	ZNF501
ENSG00000096968	1.77	1.08	0.71	1.55e-07	JAK2
ENSG00000105088	12.77	7.8	0.71	2.23e-07	OLFM2
ENSG00000184206	1.99	1.2	0.73	7.86e-07	GOLGA6L4
ENSG00000153714	7.41	4.6	0.69	2.87e-05	LURAP1L

## Sheet: DEGs at_60 h
The differentially expressed genes at 60 h
Gene_id	RPKM_T60h	RPKM_C60h	log2FC	FDR	Gene symbol
ENSG00000162772	30.22	0.83	5.19	3.28e-258	ATF3
ENSG00000100867	2.59	0.05	5.7	7.68e-156	DHRS2
ENSG00000185101	13.97	1.38	3.34	6.37e-135	ANO9
ENSG00000128165	8.63	0.7	3.63	2.35e-128	ADM2
ENSG00000168003	103.66	18.4	2.49	3.16e-121	SLC3A2
ENSG00000105499	3.32	0.13	4.7	6.19e-121	PLA2G4C
ENSG00000101255	77.26	11.58	2.74	3.04e-119	TRIB3
ENSG00000179292	8.66	0.54	4.01	8.56e-117	TMEM151A
ENSG00000099860	59.28	8.44	2.81	9e-117	GADD45B
ENSG00000101210	25.17	2.23	3.5	1.77e-114	EEF1A2
ENSG00000158023	2.14	0.2	3.4	7.22e-111	WDR66
ENSG00000139269	37.64	4.93	2.93	7.84e-111	INHBE
ENSG00000163121	14.31	0.49	4.86	1.03e-102	NEURL3
ENSG00000120833	4.95	0.49	3.33	5.38e-98	SOCS2
ENSG00000148677	159.24	28.31	2.49	6.08e-94	ANKRD1
ENSG00000087085	4.76	0.33	3.87	2.87e-93	ACHE
ENSG00000120129	102.21	17.54	2.54	4.38e-93	DUSP1
ENSG00000008735	1.97	0.07	4.72	2.22e-92	MAPK8IP2
ENSG00000115844	4.26	0.14	4.94	1.28e-89	DLX2
ENSG00000087074	144.39	19.96	2.85	1.28e-89	PPP1R15A
ENSG00000113739	6.61	0.78	3.09	3.74e-88	STC2
ENSG00000116717	47.31	7.75	2.61	4.85e-87	GADD45A
ENSG00000023608	16.67	2.62	2.67	2.63e-85	SNAPC1
ENSG00000132718	8.53	1.13	2.92	2.88e-85	SYT11
ENSG00000166173	7.64	1.27	2.59	3.01e-82	LARP6
ENSG00000109819	1.39	0.1	3.82	1.05e-80	PPARGC1A
ENSG00000163545	14.77	1.78	3.05	1.45e-77	NUAK2
ENSG00000145321	6.36	26.95	-2.08	1.64e-76	GC
ENSG00000168280	6.81	1.4	2.28	3.98e-74	KIF5C
ENSG00000128965	9.34	1.15	3.03	6.88e-74	CHAC1
ENSG00000048052	3.68	0.75	2.3	1.34e-71	HDAC9
ENSG00000116701	9.03	0.88	3.35	1.34e-71	NCF2
ENSG00000204248	2.31	0.1	4.47	3.66e-71	COL11A2
ENSG00000140450	3.16	0.13	4.59	7.45e-71	ARRDC4
ENSG00000117020	1.21	0.06	4.29	1.4e-70	AKT3
ENSG00000151655	87.14	270.88	-1.64	5.88e-70	ITIH2
ENSG00000136826	4.38	0.39	3.48	2.33e-69	KLF4
ENSG00000172296	2.87	9.96	-1.8	1.03e-68	SPTLC3
ENSG00000119283	1.27	0.06	4.5	1.14e-68	TRIM67
ENSG00000142871	46.77	11.77	1.99	1.47e-68	CYR61
ENSG00000167995	6.26	0.2	4.99	2.19e-68	BEST1
ENSG00000157087	5.26	18.63	-1.82	3.81e-68	ATP2B2
ENSG00000049249	3.08	0.22	3.83	9.9e-67	TNFRSF9
ENSG00000151012	13.17	2.23	2.56	1.96e-66	SLC7A11
ENSG00000075426	9.77	1.89	2.37	2.2e-65	FOSL2
ENSG00000172059	8.83	1.55	2.51	3.22e-65	KLF11
ENSG00000183833	2.47	0.34	2.85	4.3e-65	MAATS1
ENSG00000185432	3.99	15.85	-1.99	8.96e-62	METTL7A
ENSG00000198517	17	2.35	2.85	1.4e-61	MAFK
ENSG00000185022	8.83	1.6	2.46	2.29e-61	MAFF
ENSG00000104856	27.32	5.46	2.32	4.25e-61	RELB
ENSG00000136010	2.25	0.3	2.92	2.41e-60	ALDH1L2
ENSG00000114796	12.4	3.07	2.02	2.33e-59	KLHL24
ENSG00000116761	31.96	5.15	2.63	2.72e-58	CTH
ENSG00000180061	11.26	1.98	2.51	5.3e-58	TMEM150B
ENSG00000152137	21.49	3.9	2.46	6.39e-58	HSPB8
ENSG00000099937	23.7	77.45	-1.71	1.43e-57	SERPIND1
ENSG00000134240	1.14	5.96	-2.39	2.05e-57	HMGCS2
ENSG00000167711	22.68	64.53	-1.51	1.48e-56	SERPINF2
ENSG00000119927	1.84	5.7	-1.63	3.12e-56	GPAM
ENSG00000182022	1.73	0.15	3.52	3.11e-55	CHST15
ENSG00000166046	3.11	0.53	2.54	1.47e-52	TCP11L2
ENSG00000081051	1589	3943.72	-1.31	4.38e-52	AFP
ENSG00000100311	3.11	0.43	2.85	7.15e-52	PDGFB
ENSG00000156232	13.62	3.54	1.95	8.12e-52	WHAMM
ENSG00000118503	45.17	10.99	2.04	1.97e-51	TNFAIP3
ENSG00000115828	4.14	0.59	2.82	3.79e-51	QPCT
ENSG00000134548	6.81	0.9	2.92	3.79e-51	SPX
ENSG00000183134	0.68	4.36	-2.68	7.99e-51	PTGDR2
ENSG00000110723	1.04	0.13	3.02	8.78e-51	EXPH5
ENSG00000184545	15.69	3.12	2.33	8.75e-50	DUSP8
ENSG00000169562	1.66	6.87	-2.05	2.77e-49	GJB1
ENSG00000175197	22.55	4.88	2.21	2.95e-49	DDIT3
ENSG00000123095	3.23	0.2	4.01	3.64e-49	BHLHE41
ENSG00000174738	27.89	6.24	2.16	3.91e-49	NR1D2
ENSG00000177606	62.55	12.52	2.32	7.47e-49	JUN
ENSG00000144655	17	4.66	1.87	1.26e-48	CSRNP1
ENSG00000188760	4.64	0.56	3.05	3.62e-48	TMEM198
ENSG00000130513	27.52	6.58	2.06	1.43e-47	GDF15
ENSG00000080618	16.1	43.74	-1.44	1.56e-47	CPB2
ENSG00000185950	2.73	0.43	2.66	1.91e-47	IRS2
ENSG00000112182	4.9	1.09	2.18	2.3e-47	BACH2
ENSG00000155090	58.93	11.42	2.37	2.91e-47	KLF10
ENSG00000123453	4.47	11.92	-1.42	1e-46	SARDH
ENSG00000146070	2.41	10.18	-2.08	1.04e-46	PLA2G7
ENSG00000106948	8.71	2.16	2.01	3.69e-46	AKNA
ENSG00000172602	17.38	3.56	2.29	4.66e-46	RND1
ENSG00000067082	44.47	13.58	1.71	9.89e-46	KLF6
ENSG00000172955	1.87	5.76	-1.62	1.09e-45	ADH6
ENSG00000118263	15.84	4.3	1.88	1.09e-45	KLF7
ENSG00000129474	95.92	28.13	1.77	2.67e-45	AJUBA
ENSG00000074527	2.43	0.4	2.59	4.95e-45	NTN4
ENSG00000077150	32.7	10.23	1.68	1.13e-44	NFKB2
ENSG00000228278	20.29	64.93	-1.68	1.14e-44	ORM2
ENSG00000109321	42.36	5.55	2.93	1.52e-44	AREG
ENSG00000257017	0.71	2.85	-2	2.18e-44	HP
ENSG00000074590	16.9	4.17	2.02	2.18e-44	NUAK1
ENSG00000145192	76.01	231.82	-1.61	4.23e-44	AHSG
ENSG00000178607	7.57	2.28	1.73	9.46e-44	ERN1
ENSG00000070669	38.84	11.62	1.74	3.59e-43	ASNS
ENSG00000020577	10.17	2.83	1.85	7.08e-43	SAMD4A
ENSG00000182752	2.35	0.49	2.28	9.47e-43	PAPPA
ENSG00000135604	6.7	1	2.74	3.46e-42	STX11
ENSG00000130830	5.44	1.48	1.88	7.24e-42	MPP1
ENSG00000099812	5.12	1.1	2.22	1.08e-41	MISP
ENSG00000188522	19.52	6.34	1.62	1.52e-41	FAM83G
ENSG00000164855	5.58	1.47	1.92	5.97e-41	TMEM184A
ENSG00000146592	15.91	3.13	2.35	6.65e-41	CREB5
ENSG00000135744	61.32	155.82	-1.35	8.12e-41	AGT
ENSG00000004468	1.16	3.54	-1.61	9.12e-41	CD38
ENSG00000104450	5.64	1.42	1.99	1.01e-40	SPAG1
ENSG00000114019	32.89	11.13	1.56	4.03e-40	AMOTL2
ENSG00000229314	64.01	178.82	-1.48	9.23e-40	ORM1
ENSG00000071282	7.61	2.54	1.59	1.2e-39	LMCD1
ENSG00000118689	26.3	8.65	1.6	1.36e-39	FOXO3
ENSG00000197355	26.45	8.93	1.57	3.68e-39	UAP1L1
ENSG00000181218	18.66	3.56	2.39	9.3e-39	HIST3H2A
ENSG00000124508	5.04	1.27	1.99	3.35e-38	BTN2A2
ENSG00000079335	5.49	1.38	1.99	3.68e-38	CDC14A
ENSG00000204580	4.15	1.33	1.64	4.19e-38	DDR1
ENSG00000120063	44.81	13.1	1.77	5.81e-38	GNA13
ENSG00000196177	10.08	24.54	-1.28	8.25e-38	ACADSB
ENSG00000184557	4.26	0.93	2.2	1.68e-37	SOCS3
ENSG00000118257	3.26	0.87	1.91	2.16e-37	NRP2
ENSG00000124839	4.57	1.08	2.07	4.26e-37	RAB17
ENSG00000134323	3.9	13.53	-1.79	5.13e-37	MYCN
ENSG00000113889	4.22	11.05	-1.39	7.58e-37	KNG1
ENSG00000129353	22.99	8.27	1.48	1.54e-36	SLC44A2
ENSG00000126822	8.85	2.57	1.79	2.5e-36	PLEKHG3
ENSG00000140465	116.87	35.91	1.7	2.64e-36	CYP1A1
ENSG00000165801	14.97	5.42	1.47	3.85e-36	ARHGEF40
ENSG00000127863	7.15	2.11	1.76	8.12e-36	TNFRSF19
ENSG00000171759	12.65	33.73	-1.41	8.27e-36	PAH
ENSG00000006327	46.16	16.65	1.47	1.81e-35	TNFRSF12A
ENSG00000118804	7.89	2.39	1.73	2.62e-35	FAM47E-STBD1
ENSG00000148702	20.61	46.01	-1.16	3.45e-35	HABP2
ENSG00000205403	13.77	29.07	-1.08	4.53e-35	CFI
ENSG00000276850	5.43	1.45	1.9	4.62e-35	CH17-360D5.2
ENSG00000163251	86.95	29.83	1.54	4.66e-35	FZD5
ENSG00000138119	14.9	4.74	1.65	4.95e-35	MYOF
ENSG00000091513	52.64	130.33	-1.31	5.01e-35	TF
ENSG00000125347	7.17	2.19	1.71	6.23e-35	IRF1
ENSG00000180914	7.22	1.32	2.45	8.33e-35	OXTR
ENSG00000137831	34.37	11.4	1.59	1.45e-34	UACA
ENSG00000157514	5.14	1.55	1.73	1.91e-34	TSC22D3
ENSG00000171992	10.1	3	1.75	2.64e-34	SYNPO
ENSG00000171223	46.15	13.8	1.74	3.87e-34	JUNB
ENSG00000198342	1.87	0.39	2.27	4.82e-34	ZNF442
ENSG00000012504	5.7	14.11	-1.31	8.88e-34	NR1H4
ENSG00000065911	17.19	5.75	1.58	3.48e-33	MTHFD2
ENSG00000134824	18.7	37.74	-1.01	3.54e-33	FADS2
ENSG00000162909	10.59	3.68	1.52	4.32e-33	CAPN2
ENSG00000259291	2.16	5.9	-1.45	4.76e-33	RP11-617F23.1
ENSG00000070404	21.49	6.12	1.81	4.92e-33	FSTL3
ENSG00000104081	22.16	7.46	1.57	1.52e-32	BMF
ENSG00000177380	5	1.57	1.67	3.44e-32	PPFIA3
ENSG00000160360	2.07	0.48	2.1	3.45e-32	GPSM1
ENSG00000087266	2.88	0.83	1.79	4.77e-32	SH3BP2
ENSG00000138772	22.33	8.33	1.42	9.47e-32	ANXA3
ENSG00000223547	7.29	1.6	2.19	1.41e-31	ZNF844
ENSG00000010818	18.79	5.87	1.68	4.17e-31	HIVEP2
ENSG00000013364	3.2	0.83	1.94	8.1e-31	MVP
ENSG00000120162	3.19	0.71	2.17	9.13e-31	MOB3B
ENSG00000165046	2.32	0.35	2.73	1.11e-30	LETM2
ENSG00000156968	2.76	6.57	-1.25	1.34e-30	MPV17L
ENSG00000267391	1.3	4.03	-1.63	1.8e-30	RP11-1151B14.3
ENSG00000108932	5.04	1.48	1.77	1.85e-30	SLC16A6
ENSG00000086696	0.47	1.59	-1.76	1.86e-30	HSD17B2
ENSG00000180535	17.15	4.96	1.79	2.15e-30	BHLHA15
ENSG00000006459	8.23	3.01	1.45	2.32e-30	KDM7A
ENSG00000142227	8.3	2.03	2.03	2.58e-30	EMP3
ENSG00000083799	3.67	1.22	1.59	2.76e-30	CYLD
ENSG00000185133	6.1	1.86	1.71	4e-30	INPP5J
ENSG00000021826	0.29	1.14	-1.97	4.79e-30	CPS1
ENSG00000198355	31.09	9.62	1.69	4.84e-30	PIM3
ENSG00000111859	2.46	0.46	2.42	5.01e-30	NEDD9
ENSG00000138061	5.14	0.89	2.52	5.87e-30	CYP1B1
ENSG00000108551	6.7	1.37	2.29	6.39e-30	RASD1
ENSG00000108840	7.93	2.97	1.42	6.54e-30	HDAC5
ENSG00000083817	5.93	1.71	1.8	7.69e-30	ZNF416
ENSG00000099284	15.15	4.94	1.62	8.77e-30	H2AFY2
ENSG00000073849	16.41	42.7	-1.38	9.9e-30	ST6GAL1
ENSG00000105327	6.83	1.33	2.36	1.26e-29	BBC3
ENSG00000130766	15.31	5.71	1.42	1.4e-29	SESN2
ENSG00000196517	3.69	1.15	1.68	1.99e-29	SLC6A9
ENSG00000205189	9.57	3.46	1.47	2.96e-29	ZBTB10
ENSG00000120693	8.34	2.9	1.52	5.4e-29	SMAD9
ENSG00000131187	7.76	22.44	-1.53	9.25e-29	F12
ENSG00000154781	30.44	10.95	1.48	1e-28	CCDC174
ENSG00000110851	19.66	7.05	1.48	1.46e-28	PRDM4
ENSG00000242802	13.82	5.15	1.42	1.59e-28	AP5Z1
ENSG00000163659	21.56	7.06	1.61	2.18e-28	TIPARP
ENSG00000167994	11.67	3.02	1.95	2.79e-28	RAB3IL1
ENSG00000147255	3.76	8.97	-1.25	3e-28	IGSF1
ENSG00000110090	10.55	3.36	1.65	3.25e-28	CPT1A
ENSG00000180448	13.16	4.64	1.5	3.58e-28	HMHA1
ENSG00000198208	2.07	0.61	1.76	4.33e-28	RPS6KL1
ENSG00000163631	934.93	2092.31	-1.16	5.24e-28	ALB
ENSG00000087076	10.14	3.01	1.75	5.35e-28	HSD17B14
ENSG00000165471	1.38	4.88	-1.82	7.06e-28	MBL2
ENSG00000066248	1.93	4.52	-1.23	8.47e-28	NGEF
ENSG00000146232	11.92	4.03	1.57	8.54e-28	NFKBIE
ENSG00000101782	21.77	8.21	1.41	9.29e-28	RIOK3
ENSG00000118137	52.07	167.71	-1.69	1.04e-27	APOA1
ENSG00000170537	7.95	2.79	1.51	1.17e-27	TMC7
ENSG00000224032	5.1	1.61	1.66	1.36e-27	EPB41L4A-AS1
ENSG00000198075	37.72	14.38	1.39	1.38e-27	SULT1C4
ENSG00000204128	17.99	34.96	-0.96	1.44e-27	C2orf72
ENSG00000171867	3.75	0.79	2.24	2.29e-27	PRNP
ENSG00000137821	1.42	0.19	2.93	2.42e-27	LRRC49
ENSG00000198732	1.64	4.29	-1.39	2.71e-27	SMOC1
ENSG00000149573	5.29	10.85	-1.04	2.89e-27	MPZL2
ENSG00000176907	147.49	61.27	1.27	3.09e-27	C8orf4
ENSG00000134107	35.48	9.74	1.86	3.1e-27	BHLHE40
ENSG00000084674	324.48	723.05	-1.16	3.19e-27	APOB
ENSG00000178385	4.75	1.51	1.65	3.2e-27	PLEKHM3
ENSG00000145632	3.72	1.07	1.8	3.71e-27	PLK2
ENSG00000186205	3.87	8.42	-1.12	5.08e-27	42795
ENSG00000074657	11.44	4.49	1.35	5.14e-27	ZNF532
ENSG00000110619	7.37	2.94	1.32	6.23e-27	CARS
ENSG00000163734	12.22	4.02	1.6	7.21e-27	CXCL3
ENSG00000106351	6.48	12.5	-0.95	7.73e-27	AGFG2
ENSG00000120370	9.82	3.57	1.46	1.47e-26	GORAB
ENSG00000269821	3.16	5.33	-0.75	1.66e-26	KCNQ1OT1
ENSG00000180210	21.71	46.52	-1.1	2.45e-26	F2
ENSG00000077684	17.09	5.91	1.53	3.22e-26	JADE1
ENSG00000124882	33.52	10.75	1.64	4.03e-26	EREG
ENSG00000198624	5.13	11.05	-1.11	5.08e-26	CCDC69
ENSG00000179094	8.5	2.35	1.86	5.37e-26	PER1
ENSG00000173276	7.79	2.61	1.58	7.25e-26	ZBTB21
ENSG00000125089	11.5	3.82	1.59	1.2e-25	SH3TC1
ENSG00000149948	12.96	25.18	-0.96	1.43e-25	HMGA2
ENSG00000141505	7.22	17.79	-1.3	1.59e-25	ASGR1
ENSG00000151718	14.75	5.51	1.42	1.65e-25	WWC2
ENSG00000114771	2.15	6.4	-1.57	1.72e-25	AADAC
ENSG00000197063	20.3	7.82	1.38	1.79e-25	MAFG
ENSG00000158186	7.99	3.25	1.3	2.08e-25	MRAS
ENSG00000123358	2.58	0.78	1.72	2.2e-25	NR4A1
ENSG00000165312	5.7	1.76	1.69	2.62e-25	OTUD1
ENSG00000163393	6.33	2.14	1.56	3.18e-25	SLC22A15
ENSG00000175899	6.11	14.39	-1.24	3.68e-25	A2M
ENSG00000078401	7.53	1.84	2.03	4.5e-25	EDN1
ENSG00000164976	5.54	11.54	-1.06	4.86e-25	KIAA1161
ENSG00000168209	9.74	2.13	2.19	6.95e-25	DDIT4
ENSG00000163053	5.01	1.31	1.94	7.32e-25	SLC16A14
ENSG00000169903	2.87	7.23	-1.33	1.27e-24	TM4SF4
ENSG00000132854	1.07	2.6	-1.28	1.41e-24	KANK4
ENSG00000103710	7.83	2.79	1.49	1.43e-24	RASL12
ENSG00000111252	24.17	9.98	1.28	1.6e-24	SH2B3
ENSG00000003436	12.04	22.25	-0.89	1.83e-24	TFPI
ENSG00000139132	11.35	3.86	1.55	2.3e-24	FGD4
ENSG00000103742	1.38	0.41	1.74	2.5e-24	IGDCC4
ENSG00000118271	31.75	71.9	-1.18	2.84e-24	TTR
ENSG00000139514	19.76	7.03	1.49	3.18e-24	SLC7A1
ENSG00000242265	242.85	467.54	-0.95	3.33e-24	PEG10
ENSG00000169174	5.7	13.48	-1.24	3.81e-24	PCSK9
ENSG00000068366	43.41	84.04	-0.95	5.48e-24	ACSL4
ENSG00000140961	24.76	7.62	1.7	5.74e-24	OSGIN1
ENSG00000092929	4.72	1.65	1.52	7.11e-24	UNC13D
ENSG00000137193	7.74	2.84	1.45	7.76e-24	PIM1
ENSG00000119535	0.46	1.49	-1.7	8.1e-24	CSF3R
ENSG00000099194	137.47	268.19	-0.96	1.2e-23	SCD
ENSG00000151014	25.53	7.77	1.72	2e-23	CCRN4L
ENSG00000079156	5.33	1.82	1.55	2.01e-23	OSBPL6
ENSG00000170542	13.35	5.01	1.41	2.65e-23	SERPINB9
ENSG00000168026	1.46	0.45	1.7	2.77e-23	TTC21A
ENSG00000104361	11.82	4.76	1.31	4.43e-23	NIPAL2
ENSG00000135929	6.63	13.2	-0.99	4.71e-23	CYP27A1
ENSG00000136960	3.12	6.12	-0.97	5.08e-23	ENPP2
ENSG00000185630	1.27	2.36	-0.89	6.04e-23	PBX1
ENSG00000069535	21.42	39.93	-0.9	7.59e-23	MAOB
ENSG00000213859	3.9	1.03	1.92	9.97e-23	KCTD11
ENSG00000160867	35.94	65.26	-0.86	9.97e-23	FGFR4
ENSG00000168386	25.98	9.41	1.47	1.04e-22	FILIP1L
ENSG00000170775	12.08	4.83	1.32	1.07e-22	GPR37
ENSG00000104825	25.86	9.44	1.45	1.31e-22	NFKBIB
ENSG00000100100	3.32	0.79	2.08	1.36e-22	PIK3IP1
ENSG00000005844	1.32	3.01	-1.19	1.74e-22	ITGAL
ENSG00000165655	5.33	1.88	1.5	2.21e-22	ZNF503
ENSG00000131016	10.08	3.85	1.39	2.31e-22	AKAP12
ENSG00000177410	35.74	14.97	1.26	2.5e-22	ZFAS1
ENSG00000132003	4.88	1.55	1.66	2.79e-22	ZSWIM4
ENSG00000119138	6.52	2.65	1.3	3.19e-22	KLF9
ENSG00000129667	8.99	3.57	1.33	3.71e-22	RHBDF2
ENSG00000249859	2.2	0.6	1.87	4.08e-22	PVT1
ENSG00000073464	2.58	0.86	1.58	4.13e-22	CLCN4
ENSG00000147257	106.61	197.4	-0.89	4.63e-22	GPC3
ENSG00000198853	16.36	5.56	1.56	5.37e-22	RUSC2
ENSG00000140941	37.5	16.54	1.18	5.37e-22	MAP1LC3B
ENSG00000074935	8.97	3.89	1.2	5.49e-22	TUBE1
ENSG00000171766	15.14	39.05	-1.37	9.6e-22	GATM
ENSG00000112818	18.67	36.67	-0.97	9.6e-22	MEP1A
ENSG00000135338	3.65	0.97	1.92	1.53e-21	LCA5
ENSG00000186529	2.14	5.14	-1.26	1.58e-21	CYP4F3
ENSG00000121691	18.4	34.05	-0.89	1.74e-21	CAT
ENSG00000155368	55.43	106.32	-0.94	2.06e-21	DBI
ENSG00000079739	9.35	17.02	-0.86	2.13e-21	PGM1
ENSG00000166145	5.41	0.97	2.48	2.18e-21	SPINT1
ENSG00000095066	3.97	1.35	1.55	2.49e-21	HOOK2
ENSG00000163586	26.59	75.21	-1.5	2.49e-21	FABP1
ENSG00000111727	7.44	2.42	1.62	2.64e-21	HCFC2
ENSG00000164683	3.23	0.7	2.2	2.96e-21	HEY1
ENSG00000167861	3.21	0.61	2.41	3.23e-21	HID1
ENSG00000138207	158.97	341.33	-1.1	3.66e-21	RBP4
ENSG00000109089	11.14	4.42	1.33	4.19e-21	CDR2L
ENSG00000082014	14.22	6.47	1.14	5.27e-21	SMARCD3
ENSG00000169621	3.24	1.07	1.59	5.46e-21	APLF
ENSG00000171606	8.39	3.35	1.32	5.91e-21	ZNF274
ENSG00000134986	4.09	7.98	-0.96	6.58e-21	NREP
ENSG00000080007	3.99	1.25	1.68	6.61e-21	DDX43
ENSG00000204219	5.81	11.96	-1.04	6.68e-21	TCEA3
ENSG00000133636	103.2	255.72	-1.31	6.84e-21	NTS
ENSG00000116574	45.06	20.17	1.16	7.13e-21	RHOU
ENSG00000138622	3.58	1.26	1.51	7.6e-21	HCN4
ENSG00000152409	7.8	2.56	1.61	8.15e-21	JMY
ENSG00000198796	1.32	0.28	2.23	1.12e-20	ALPK2
ENSG00000170801	3.41	6.94	-1.03	1.44e-20	HTRA3
ENSG00000167981	6.69	2.21	1.6	1.57e-20	ZNF597
ENSG00000251369	4.46	1.7	1.39	1.75e-20	ZNF550
ENSG00000171492	23.34	9.83	1.25	1.8e-20	LRRC8D
ENSG00000164850	5.28	10.58	-1	2.17e-20	GPER1
ENSG00000123240	40.09	17.32	1.21	2.31e-20	OPTN
ENSG00000139292	4.65	1.7	1.45	2.49e-20	LGR5
ENSG00000007384	10.3	4.02	1.36	2.65e-20	RHBDF1
ENSG00000100625	5.24	1.34	1.97	2.84e-20	SIX4
ENSG00000099625	4.81	1.78	1.44	2.89e-20	C19orf26
ENSG00000166188	6.89	2.72	1.34	3.28e-20	ZNF319
ENSG00000198382	7.37	2.93	1.33	3.52e-20	UVRAG
ENSG00000188785	3.2	1.09	1.55	3.76e-20	ZNF548
ENSG00000066933	3.5	1.22	1.52	4.47e-20	MYO9A
ENSG00000172007	9.86	4.26	1.21	4.86e-20	RAB33B
ENSG00000116584	14.95	6.76	1.14	5.14e-20	ARHGEF2
ENSG00000155465	8.41	3.53	1.25	5.3e-20	SLC7A7
ENSG00000169429	39.2	16.93	1.21	5.86e-20	CXCL8
ENSG00000156096	9.69	19.16	-0.98	6.26e-20	UGT2B4
ENSG00000163293	1.5	3	-1	7.11e-20	NIPAL1
ENSG00000134070	19.43	7.46	1.38	7.34e-20	IRAK2
ENSG00000148426	21.72	8.68	1.32	9.28e-20	PROSER2
ENSG00000141485	0.98	2.67	-1.44	1.02e-19	SLC13A5
ENSG00000143367	16.46	5.27	1.64	1.02e-19	TUFT1
ENSG00000090382	28.44	55.54	-0.97	1.14e-19	LYZ
ENSG00000164611	56.77	104.2	-0.88	1.16e-19	PTTG1
ENSG00000148339	9.37	3.51	1.42	1.22e-19	SLC25A25
ENSG00000116954	2.89	0.92	1.66	1.26e-19	RRAGC
ENSG00000159556	5.41	1.95	1.47	1.27e-19	ISL2
ENSG00000122042	12.68	5.61	1.18	1.54e-19	UBL3
ENSG00000158874	90.82	190.96	-1.07	1.55e-19	APOA2
ENSG00000184232	6.61	13.97	-1.08	1.57e-19	OAF
ENSG00000189060	132.97	56.73	1.23	1.76e-19	H1F0
ENSG00000187801	5.15	1.5	1.78	2.24e-19	ZFP69B
ENSG00000175155	3.83	1.38	1.48	2.44e-19	YPEL2
ENSG00000167703	4.18	1.81	1.21	3.38e-19	SLC43A2
ENSG00000105281	75.36	34.72	1.12	4.33e-19	SLC1A5
ENSG00000152439	1.63	0.52	1.66	4.44e-19	ZNF773
ENSG00000143669	1.99	0.73	1.44	5.29e-19	LYST
ENSG00000134769	9.24	3.86	1.26	5.51e-19	DTNA
ENSG00000164181	7	2.77	1.34	5.66e-19	ELOVL7
ENSG00000164638	10.5	20.04	-0.93	6.8e-19	SLC29A4
ENSG00000092969	11.53	4.18	1.46	6.82e-19	TGFB2
ENSG00000148158	11.82	5.21	1.18	8.43e-19	SNX30
ENSG00000163032	9.81	19.7	-1.01	8.46e-19	VSNL1
ENSG00000120915	4.49	8.54	-0.93	8.61e-19	EPHX2
ENSG00000110245	11.93	30.59	-1.36	1.06e-18	APOC3
ENSG00000130449	19.35	8.22	1.23	1.07e-18	ZSWIM6
ENSG00000115255	17.74	34.7	-0.97	1.28e-18	REEP6
ENSG00000099889	5.79	2.3	1.33	1.44e-18	ARVCF
ENSG00000025039	9.23	4.19	1.14	1.46e-18	RRAGD
ENSG00000120875	6.31	2.74	1.2	1.66e-18	DUSP4
ENSG00000164220	3.7	0.68	2.45	2.3e-18	F2RL2
ENSG00000105854	42.73	72.08	-0.75	2.6e-18	PON2
ENSG00000107798	2.32	4.42	-0.93	3.38e-18	LIPA
ENSG00000132950	10.49	4.11	1.35	3.93e-18	ZMYM5
ENSG00000113595	6.83	2.83	1.27	4.04e-18	TRIM23
ENSG00000106701	4.9	1.97	1.32	4.17e-18	FSD1L
ENSG00000165113	4.51	1.63	1.47	4.92e-18	GKAP1
ENSG00000168237	8.76	17.01	-0.96	5.04e-18	GLYCTK
ENSG00000167657	27.38	9.61	1.51	5.39e-18	DAPK3
ENSG00000197483	4.78	1.84	1.38	5.42e-18	ZNF628
ENSG00000072201	2.77	1.09	1.34	5.57e-18	LNX1
ENSG00000108984	1.02	2.41	-1.24	6.37e-18	MAP2K6
ENSG00000006432	3.39	1.47	1.21	8.03e-18	MAP3K9
ENSG00000115295	1.78	0.65	1.44	9.58e-18	CLIP4
ENSG00000228716	26.89	43.32	-0.69	1.04e-17	DHFR
ENSG00000128590	32.61	15.48	1.07	1.08e-17	DNAJB9
ENSG00000015153	5.44	2.34	1.22	1.1e-17	YAF2
ENSG00000166035	10.26	17.96	-0.81	1.13e-17	LIPC
ENSG00000183628	2.75	0.76	1.86	1.38e-17	DGCR6
ENSG00000134962	20.42	33.47	-0.71	1.4e-17	KLB
ENSG00000204444	3.27	7.27	-1.15	1.44e-17	APOM
ENSG00000168077	8.08	15.37	-0.93	1.56e-17	SCARA3
ENSG00000227036	2.81	1.18	1.25	1.57e-17	LINC00511
ENSG00000135046	11.45	5.22	1.13	1.84e-17	ANXA1
ENSG00000158792	9.85	4.18	1.24	2.15e-17	SPATA2L
ENSG00000112394	2.44	4.34	-0.83	2.19e-17	SLC16A10
ENSG00000170502	19.01	8.73	1.12	2.2e-17	NUDT9
ENSG00000103257	65.48	31.99	1.03	2.21e-17	SLC7A5
ENSG00000170439	6.42	12.23	-0.93	2.38e-17	METTL7B
ENSG00000096717	14.15	6.44	1.14	2.4e-17	SIRT1
ENSG00000150938	30.33	13.98	1.12	2.57e-17	CRIM1
ENSG00000152454	9.08	3.23	1.49	2.71e-17	ZNF256
ENSG00000000971	20.27	35.87	-0.82	3.5e-17	CFH
ENSG00000161011	90.92	44.67	1.03	4.18e-17	SQSTM1
ENSG00000174684	57.78	103.8	-0.85	5.91e-17	B4GAT1
ENSG00000198832	33.83	14.67	1.21	6.69e-17	SELM
ENSG00000033327	7.01	2.88	1.28	8.27e-17	GAB2
ENSG00000170684	7.72	3.05	1.34	9.1e-17	ZNF296
ENSG00000080823	1.35	0.47	1.53	1.01e-16	MOK
ENSG00000107902	3.45	7.04	-1.03	1.11e-16	LHPP
ENSG00000118898	5.18	1.95	1.41	1.13e-16	PPL
ENSG00000275342	15.17	5.55	1.45	1.2e-16	SGK223
ENSG00000120910	6.33	2.56	1.31	1.22e-16	PPP3CC
ENSG00000147799	4.9	2.12	1.21	1.23e-16	ARHGAP39
ENSG00000080031	5.41	2.17	1.32	1.26e-16	PTPRH
ENSG00000188177	2.59	1.02	1.34	1.27e-16	ZC3H6
ENSG00000187605	13.51	6.24	1.11	1.49e-16	TET3
ENSG00000197852	1.51	0.6	1.34	1.55e-16	FAM212B
ENSG00000125812	13.96	6.67	1.07	1.64e-16	GZF1
ENSG00000115548	6.64	3.06	1.12	1.69e-16	KDM3A
ENSG00000095539	8.68	18.42	-1.09	1.72e-16	SEMA4G
ENSG00000169710	63.01	101.82	-0.69	1.77e-16	FASN
ENSG00000062282	3.29	5.84	-0.83	2.01e-16	DGAT2
ENSG00000187134	20.42	35.04	-0.78	2.03e-16	AKR1C1
ENSG00000198034	203.71	327.41	-0.68	2.15e-16	RPS4X
ENSG00000130005	28.71	61.32	-1.09	2.17e-16	GAMT
ENSG00000168564	8.36	3.54	1.24	2.26e-16	CDKN2AIP
ENSG00000159176	25.17	10.81	1.22	2.38e-16	CSRP1
ENSG00000133134	11.46	3.28	1.8	3.19e-16	BEX2
ENSG00000171848	46.02	80.61	-0.81	3.31e-16	RRM2
ENSG00000106266	12.21	4.97	1.3	3.49e-16	SNX8
ENSG00000081014	5.81	2.69	1.11	3.52e-16	AP4E1
ENSG00000111799	6.09	2.62	1.22	3.53e-16	COL12A1
ENSG00000197822	17.05	8.25	1.05	3.62e-16	OCLN
ENSG00000154917	2.78	0.98	1.5	3.66e-16	RAB6B
ENSG00000256043	3.59	6.4	-0.83	3.82e-16	CTSO
ENSG00000161944	36.05	62.01	-0.78	4.15e-16	ASGR2
ENSG00000112699	2.67	4.53	-0.76	4.42e-16	GMDS
ENSG00000162614	8.28	2.6	1.67	4.47e-16	NEXN
ENSG00000119778	7.62	3.3	1.21	4.52e-16	ATAD2B
ENSG00000108515	7.53	3.45	1.12	4.61e-16	ENO3
ENSG00000138413	75.65	153.98	-1.03	4.84e-16	IDH1
ENSG00000115641	2.77	1.13	1.29	6.35e-16	FHL2
ENSG00000279278	0.78	1.36	-0.8	6.81e-16	CH17-264L24.1
ENSG00000123384	29.1	46.59	-0.68	7.13e-16	LRP1
ENSG00000086619	4.01	1.67	1.26	8.05e-16	ERO1LB
ENSG00000143622	9.23	3.92	1.24	8.43e-16	RIT1
ENSG00000180596	13.24	24.36	-0.88	8.63e-16	HIST1H2BC
ENSG00000066697	15.17	7	1.12	9.02e-16	MSANTD3
ENSG00000160593	1.04	1.91	-0.88	9.04e-16	AMICA1
ENSG00000105339	1.97	0.64	1.62	9.05e-16	DENND3
ENSG00000171617	20.58	9.06	1.18	9.54e-16	ENC1
ENSG00000109680	3.35	1.19	1.5	9.82e-16	TBC1D19
ENSG00000183696	5.38	2.42	1.15	1.04e-15	UPP1
ENSG00000163312	5.27	2.09	1.34	1.21e-15	HELQ
ENSG00000131711	33.84	12.29	1.46	1.21e-15	MAP1B
ENSG00000147852	1.43	0.35	2.04	1.37e-15	VLDLR
ENSG00000109084	52.93	91.53	-0.79	1.41e-15	TMEM97
ENSG00000172432	26.16	10.57	1.31	1.45e-15	GTPBP2
ENSG00000111640	484.01	782.55	-0.69	1.52e-15	GAPDH
ENSG00000196352	5.98	1.57	1.93	1.55e-15	CD55
ENSG00000181472	28.85	12.98	1.15	1.55e-15	ZBTB2
ENSG00000111412	13.27	5.66	1.23	1.67e-15	C12orf49
ENSG00000145390	8.84	3.94	1.16	1.97e-15	USP53
ENSG00000164610	17.68	8.15	1.12	2.44e-15	RP9
ENSG00000145604	54.28	84.67	-0.64	2.55e-15	SKP2
ENSG00000072364	28.14	12.3	1.19	2.63e-15	AFF4
ENSG00000197249	254.98	684.07	-1.42	2.77e-15	SERPINA1
ENSG00000150782	26.03	12.55	1.05	2.82e-15	IL18
ENSG00000003147	2.55	1.05	1.28	2.88e-15	ICA1
ENSG00000169762	9.26	4.3	1.11	2.97e-15	TAPT1
ENSG00000116117	4.95	2.09	1.24	3.62e-15	PARD3B
ENSG00000116133	136.56	239.26	-0.81	4.25e-15	DHCR24
ENSG00000153879	41.83	18.71	1.16	4.41e-15	CEBPG
ENSG00000078018	6.8	2.14	1.67	4.77e-15	MAP2
ENSG00000172216	38.98	16.13	1.27	4.77e-15	CEBPB
ENSG00000105088	18.87	6.44	1.55	5.21e-15	OLFM2
ENSG00000178229	5.34	2.13	1.33	5.93e-15	ZNF543
ENSG00000131263	8.94	4.21	1.09	6.08e-15	RLIM
ENSG00000198718	4.15	1.67	1.31	6.32e-15	FAM179B
ENSG00000109971	328.64	517.06	-0.65	6.77e-15	HSPA8
ENSG00000258890	8.92	4.29	1.06	7.08e-15	CEP95
ENSG00000135919	2.86	1.27	1.17	7.19e-15	SERPINE2
ENSG00000126267	97.79	162.68	-0.73	7.3e-15	COX6B1
ENSG00000197016	1.95	0.84	1.21	7.38e-15	ZNF470
ENSG00000150687	10.79	5.29	1.03	8.13e-15	PRSS23
ENSG00000167528	3.89	1.78	1.13	8.31e-15	ZNF641
ENSG00000090020	10.07	4.11	1.29	8.57e-15	SLC9A1
ENSG00000139410	6.53	2.66	1.29	9.33e-15	SDSL
ENSG00000133789	14.6	7.41	0.98	9.76e-15	SWAP70
ENSG00000142494	3.99	6.31	-0.66	9.88e-15	SLC47A1
ENSG00000138050	5.22	2	1.38	1.03e-14	THUMPD2
ENSG00000047457	1	2.3	-1.2	1.11e-14	CP
ENSG00000089775	3.3	1.4	1.23	1.27e-14	ZBTB25
ENSG00000053747	1	0.39	1.35	1.34e-14	LAMA3
ENSG00000133059	2.58	1.13	1.19	1.4e-14	DSTYK
ENSG00000113494	3.23	5.47	-0.76	1.43e-14	PRLR
ENSG00000147883	17.75	6.83	1.38	1.43e-14	CDKN2B
ENSG00000165684	17.39	8.51	1.03	1.44e-14	SNAPC4
ENSG00000184014	20.53	9.83	1.06	1.48e-14	DENND5A
ENSG00000067715	5.78	2.44	1.25	1.53e-14	SYT1
ENSG00000184381	1.56	0.63	1.32	1.68e-14	PLA2G6
ENSG00000115963	29.15	14.29	1.03	1.72e-14	RND3
ENSG00000118308	1.16	2.12	-0.87	1.82e-14	LRMP
ENSG00000171557	78.91	131.37	-0.74	1.91e-14	FGG
ENSG00000187244	28	56.38	-1.01	1.95e-14	BCAM
ENSG00000095951	9.44	3.86	1.29	2.02e-14	HIVEP1
ENSG00000023445	8.25	3.34	1.3	2.12e-14	BIRC3
ENSG00000164251	4.79	2.07	1.21	2.18e-14	F2RL1
ENSG00000157557	25.01	13.04	0.94	2.2e-14	ETS2
ENSG00000107249	6.72	2.47	1.44	2.28e-14	GLIS3
ENSG00000125845	57.52	26.5	1.12	2.33e-14	BMP2
ENSG00000120709	16.54	8.69	0.93	2.64e-14	FAM53C
ENSG00000138709	7.93	3.69	1.11	2.95e-14	LARP1B
ENSG00000109220	15.58	6.75	1.21	3.29e-14	CHIC2
ENSG00000166446	1.58	0.67	1.24	3.43e-14	CDYL2
ENSG00000111011	32.35	16.26	0.99	3.75e-14	RSRC2
ENSG00000140598	16.19	6.88	1.23	3.8e-14	EFTUD1
ENSG00000186141	22.04	10.02	1.14	4.14e-14	POLR3C
ENSG00000123595	24.17	11.32	1.09	4.2e-14	RAB9A
ENSG00000197077	6.44	2.87	1.17	4.26e-14	KIAA1671
ENSG00000164938	5.57	2.49	1.16	4.46e-14	TP53INP1
ENSG00000148303	295.44	475.83	-0.69	5.01e-14	RPL7A
ENSG00000136997	66.92	32.92	1.02	5.62e-14	MYC
ENSG00000197142	2.93	1.19	1.3	5.68e-14	ACSL5
ENSG00000134780	9.66	4.2	1.2	5.71e-14	DAGLA
ENSG00000132510	23.72	7.67	1.63	6.21e-14	KDM6B
ENSG00000115738	99.9	169.69	-0.76	6.21e-14	ID2
ENSG00000119711	3.84	6.25	-0.7	6.23e-14	ALDH6A1
ENSG00000132182	21.76	33.64	-0.63	6.32e-14	NUP210
ENSG00000036672	3.36	1.42	1.25	7.04e-14	USP2
ENSG00000187546	2.3	4.46	-0.95	7.26e-14	AGMO
ENSG00000094975	19.81	9.62	1.04	7.32e-14	SUCO
ENSG00000171236	3.72	5.98	-0.68	7.53e-14	LRG1
ENSG00000165029	10.86	19.27	-0.83	8.1e-14	ABCA1
ENSG00000186300	2.09	0.83	1.33	8.22e-14	ZNF555
ENSG00000164463	3.46	1.43	1.28	8.32e-14	CREBRF
ENSG00000197321	9.25	4.42	1.07	8.49e-14	SVIL
ENSG00000277149	3.76	1.2	1.64	8.91e-14	TYW1B
ENSG00000149798	22.81	10.58	1.11	8.94e-14	CDC42EP2
ENSG00000169826	7.92	3.3	1.26	1.02e-13	CSGALNACT2
ENSG00000130940	2.78	1.33	1.07	1.03e-13	CASZ1
ENSG00000198551	7.04	2.61	1.43	1.03e-13	ZNF627
ENSG00000188338	3.36	9.06	-1.43	1.06e-13	SLC38A3
ENSG00000135318	11.31	18.35	-0.7	1.13e-13	NT5E
ENSG00000134278	14.62	7.68	0.93	1.13e-13	SPIRE1
ENSG00000129946	20.11	8.88	1.18	1.14e-13	SHC2
ENSG00000100028	50.21	78.38	-0.64	1.17e-13	SNRPD3
ENSG00000196428	8.35	4.15	1.01	1.2e-13	TSC22D2
ENSG00000188488	9.34	19.11	-1.03	1.43e-13	SERPINA5
ENSG00000156030	13.97	6.36	1.14	1.63e-13	ELMSAN1
ENSG00000123349	34.68	55.4	-0.68	1.93e-13	PFDN5
ENSG00000068971	6.65	3.18	1.07	2.27e-13	PPP2R5B
ENSG00000091583	11.26	21.32	-0.92	2.33e-13	APOH
ENSG00000139289	14.5	6	1.27	2.43e-13	PHLDA1
ENSG00000188641	3.57	6.28	-0.81	2.63e-13	DPYD
ENSG00000101544	19.46	8.92	1.13	2.66e-13	ADNP2
ENSG00000122515	18.62	7.41	1.33	2.75e-13	ZMIZ2
ENSG00000177425	31.11	14.14	1.14	2.75e-13	PAWR
ENSG00000184900	32.18	51.04	-0.67	2.78e-13	SUMO3
ENSG00000182919	2.11	3.54	-0.75	2.83e-13	C11orf54
ENSG00000170899	11.08	19.18	-0.79	2.89e-13	GSTA4
ENSG00000117385	8.12	12.88	-0.67	2.91e-13	P3H1
ENSG00000149591	4.7	2.33	1.01	2.92e-13	TAGLN
ENSG00000117569	4.29	1.97	1.12	2.97e-13	PTBP2
ENSG00000133619	5.05	1.96	1.37	3.11e-13	KRBA1
ENSG00000163710	9.71	16.62	-0.78	3.15e-13	PCOLCE2
ENSG00000095015	14.49	6.48	1.16	3.53e-13	MAP3K1
ENSG00000175105	4.61	1.87	1.3	3.88e-13	ZNF654
ENSG00000235142	2.02	3.45	-0.77	3.95e-13	RP1-60O19.1
ENSG00000162496	25.64	12.82	1	4.14e-13	DHRS3
ENSG00000196588	14.32	6	1.26	4.7e-13	MKL1
ENSG00000117632	32.19	56.78	-0.82	4.76e-13	STMN1
ENSG00000168140	3.34	5.6	-0.75	4.84e-13	VASN
ENSG00000008394	20.13	31.13	-0.63	4.88e-13	MGST1
ENSG00000047346	6.83	3.05	1.16	5.2e-13	FAM214A
ENSG00000182054	43.98	67.49	-0.62	5.2e-13	IDH2
ENSG00000049192	2.53	0.99	1.35	5.37e-13	ADAMTS6
ENSG00000166012	16.94	8.18	1.05	5.76e-13	TAF1D
ENSG00000157214	2.08	3.53	-0.76	6.04e-13	STEAP2
ENSG00000047249	4.22	1.99	1.08	6.17e-13	ATP6V1H
ENSG00000204386	32.38	17.65	0.88	6.23e-13	NEU1
ENSG00000180767	33.13	54.41	-0.72	6.58e-13	CHST13
ENSG00000256162	4.16	7.8	-0.91	6.79e-13	SMLR1
ENSG00000104870	9.63	15.51	-0.69	6.8e-13	FCGRT
ENSG00000154803	7.25	2.96	1.29	7.06e-13	FLCN
ENSG00000198736	14.92	28.85	-0.95	7.07e-13	MSRB1
ENSG00000075391	8.8	4.16	1.08	7.36e-13	RASAL2
ENSG00000197905	19.27	9.22	1.06	7.36e-13	TEAD4
ENSG00000175130	84.88	133.03	-0.65	7.8e-13	MARCKSL1
ENSG00000104381	5.93	2.28	1.38	8.06e-13	GDAP1
ENSG00000163884	7.21	3.6	1	8.06e-13	KLF15
ENSG00000182551	6.33	9.84	-0.64	8.23e-13	ADI1
ENSG00000132437	15.49	26.12	-0.75	8.93e-13	DDC
ENSG00000166825	20.73	42.41	-1.03	8.95e-13	ANPEP
ENSG00000185651	62.88	95.68	-0.61	9.66e-13	UBE2L3
ENSG00000100665	1.77	4.42	-1.32	9.72e-13	SERPINA4
ENSG00000099953	1.46	3.08	-1.08	1.04e-12	MMP11
ENSG00000171121	4.56	2.17	1.07	1.09e-12	KCNMB3
ENSG00000164284	12.71	6.03	1.08	1.18e-12	GRPEL2
ENSG00000167992	10.17	16.9	-0.73	1.23e-12	VWCE
ENSG00000276180	36.04	65.97	-0.87	1.23e-12	HIST1H4I
ENSG00000135678	5.18	8.35	-0.69	1.28e-12	CPM
ENSG00000116991	7.26	3.13	1.21	1.32e-12	SIPA1L2
ENSG00000241468	16.18	29.26	-0.85	1.53e-12	ATP5J2
ENSG00000173210	3.93	1.88	1.06	1.54e-12	ABLIM3
ENSG00000228343	16.3	31.22	-0.94	1.68e-12	RP11-1148L6.5
ENSG00000172244	14.46	6.71	1.11	1.73e-12	C5orf34
ENSG00000274588	0.87	1.65	-0.92	1.74e-12	DGKK
ENSG00000122435	7.06	3.21	1.14	1.83e-12	TRMT13
ENSG00000113209	5.46	9.55	-0.81	1.93e-12	PCDHB5
ENSG00000158467	6.45	3.19	1.02	1.93e-12	AHCYL2
ENSG00000188185	10.7	4.58	1.22	2.05e-12	LINC00265
ENSG00000106105	115.39	61.07	0.92	2.06e-12	GARS
ENSG00000167780	5.16	9.13	-0.82	2.09e-12	SOAT2
ENSG00000089234	17.59	8.91	0.98	2.09e-12	BRAP
ENSG00000254560	19.23	8.75	1.14	2.15e-12	BBOX1-AS1
ENSG00000052802	26.7	42.06	-0.66	2.18e-12	MSMO1
ENSG00000130779	15.32	7.89	0.96	2.32e-12	CLIP1
ENSG00000120549	4.81	7.26	-0.59	2.35e-12	KIAA1217
ENSG00000106829	5.81	2.4	1.28	2.35e-12	TLE4
ENSG00000111266	19.08	10.22	0.9	2.44e-12	DUSP16
ENSG00000040199	8.9	4.37	1.03	2.58e-12	PHLPP2
ENSG00000006283	1.96	0.87	1.17	2.75e-12	CACNA1G
ENSG00000204634	9.04	15.02	-0.73	2.79e-12	TBC1D8
ENSG00000154127	2.17	0.85	1.36	2.8e-12	UBASH3B
ENSG00000154447	17.56	8.86	0.99	2.82e-12	SH3RF1
ENSG00000169245	9.12	18.05	-0.99	2.91e-12	CXCL10
ENSG00000169249	23.56	10.58	1.15	2.99e-12	ZRSR2
ENSG00000180089	2.26	4.55	-1.01	3.01e-12	TMEM86B
ENSG00000130208	28.88	48.73	-0.75	3.39e-12	APOC1
ENSG00000164266	80.5	41.51	0.96	3.69e-12	SPINK1
ENSG00000174871	3.68	7.23	-0.97	3.91e-12	CNIH2
ENSG00000049239	13.86	22.95	-0.73	4.17e-12	H6PD
ENSG00000089220	82.64	132.38	-0.68	4.18e-12	PEBP1
ENSG00000104312	10	4.17	1.26	4.34e-12	RIPK2
ENSG00000054267	21.1	10.12	1.06	4.46e-12	ARID4B
ENSG00000025434	4.52	6.94	-0.62	4.48e-12	NR1H3
ENSG00000165629	81.55	124.07	-0.61	4.54e-12	ATP5C1
ENSG00000169432	25.15	12.05	1.06	4.72e-12	SCN9A
ENSG00000198408	22.71	10.91	1.06	4.9e-12	MGEA5
ENSG00000197283	2.28	0.86	1.41	5.3e-12	SYNGAP1
ENSG00000168152	3.17	1.33	1.25	5.36e-12	THAP9
ENSG00000139734	16.38	8.17	1	5.48e-12	DIAPH3
ENSG00000109790	50.79	26.16	0.96	5.54e-12	KLHL5
ENSG00000072135	4.35	7.46	-0.78	5.75e-12	PTPN18
ENSG00000135269	53.73	27.42	0.97	5.88e-12	TES
ENSG00000198053	6.13	9.37	-0.61	6.34e-12	SIRPA
ENSG00000143198	2.12	3.69	-0.8	6.41e-12	MGST3
ENSG00000101417	4.31	7.28	-0.76	6.52e-12	PXMP4
ENSG00000122335	2.86	1.34	1.09	6.53e-12	SERAC1
ENSG00000085433	5.33	2.57	1.05	7.32e-12	WDR47
ENSG00000265972	16.41	7.44	1.14	7.98e-12	TXNIP
ENSG00000107331	5.59	8.59	-0.62	8.34e-12	ABCA2
ENSG00000197712	13	19.66	-0.6	8.89e-12	FAM114A1
ENSG00000171813	4.05	1.9	1.09	8.9e-12	PWWP2B
ENSG00000105398	6.85	13.48	-0.98	8.93e-12	SULT2A1
ENSG00000139793	27.77	11.92	1.22	9.39e-12	MBNL2
ENSG00000116977	14.53	6.51	1.16	9.76e-12	LGALS8
ENSG00000166004	10.84	5.09	1.09	9.89e-12	CEP295
ENSG00000151726	9.41	4.85	0.96	1.06e-11	ACSL1
ENSG00000168994	10.56	4.96	1.09	1.07e-11	PXDC1
ENSG00000164687	13.99	23.14	-0.73	1.1e-11	FABP5
ENSG00000157540	11.25	5.64	1	1.16e-11	DYRK1A
ENSG00000143412	4.7	9.85	-1.07	1.17e-11	ANXA9
ENSG00000217128	10.85	4.86	1.16	1.23e-11	FNIP1
ENSG00000101670	0.64	1.06	-0.73	1.27e-11	LIPG
ENSG00000176165	1.28	2.14	-0.74	1.34e-11	FOXG1
ENSG00000065060	14.58	7.17	1.02	1.35e-11	UHRF1BP1
ENSG00000103249	10.37	5.44	0.93	1.38e-11	CLCN7
ENSG00000137491	2.89	4.44	-0.62	1.47e-11	SLCO2B1
ENSG00000173457	27.17	45.19	-0.73	1.63e-11	PPP1R14B
ENSG00000152253	13.98	21.27	-0.61	1.7e-11	SPC25
ENSG00000105835	16.54	8.57	0.95	1.7e-11	NAMPT
ENSG00000197885	11.8	5.45	1.11	1.75e-11	NKIRAS1
ENSG00000169715	27.71	14.03	0.98	1.8e-11	MT1E
ENSG00000102445	3.57	1.51	1.24	1.82e-11	KIAA0226L
ENSG00000038382	9.56	5.17	0.89	1.86e-11	TRIO
ENSG00000136144	9.92	5.11	0.96	1.89e-11	RCBTB1
ENSG00000144891	2.25	4.83	-1.1	1.95e-11	AGTR1
ENSG00000165626	6.91	3.69	0.9	2.04e-11	BEND7
ENSG00000198774	5.84	2.03	1.52	2.05e-11	RASSF9
ENSG00000100425	17.54	9.1	0.95	2.06e-11	BRD1
ENSG00000148672	71.3	129.06	-0.86	2.13e-11	GLUD1
ENSG00000105974	11.12	5.6	0.99	2.21e-11	CAV1
ENSG00000141582	21.21	11.4	0.9	2.22e-11	CBX4
ENSG00000278970	7.07	3.12	1.18	2.34e-11	HEIH
ENSG00000235269	18.6	8.03	1.21	2.38e-11	AL162759.1
ENSG00000196646	1.92	0.77	1.31	2.4e-11	ZNF136
ENSG00000088899	35.97	19.75	0.86	2.4e-11	LZTS3
ENSG00000032219	25.39	12.27	1.05	2.54e-11	ARID4A
ENSG00000115170	16.36	8.11	1.01	2.62e-11	ACVR1
ENSG00000182378	7.82	14.67	-0.91	2.63e-11	PLCXD1
ENSG00000165795	2.48	4.09	-0.72	2.68e-11	NDRG2
ENSG00000131153	7.02	11.36	-0.69	2.68e-11	GINS2
ENSG00000160233	1.64	2.64	-0.69	2.7e-11	LRRC3
ENSG00000204152	8.42	4.17	1.02	2.79e-11	TIMM23B
ENSG00000135698	10.53	16	-0.6	2.82e-11	MPHOSPH6
ENSG00000128656	6.49	3.07	1.08	2.85e-11	CHN1
ENSG00000115884	19.62	34.03	-0.79	2.85e-11	SDC1
ENSG00000114023	9.54	15.6	-0.71	2.98e-11	FAM162A
ENSG00000169814	4.23	7.04	-0.73	3.21e-11	BTD
ENSG00000154723	20.1	32.21	-0.68	3.29e-11	ATP5J
ENSG00000097096	3.93	1.83	1.1	3.5e-11	SYDE2
ENSG00000008513	0.74	1.27	-0.77	3.63e-11	ST3GAL1
ENSG00000186480	9.6	16.14	-0.75	3.76e-11	INSIG1
ENSG00000149131	88.44	228.78	-1.37	3.83e-11	SERPING1
ENSG00000117174	9.17	4.4	1.06	3.96e-11	ZNHIT6
ENSG00000204859	7.09	3.55	1	4.09e-11	ZBTB48
ENSG00000153993	2.28	3.68	-0.69	4.15e-11	SEMA3D
ENSG00000179630	3.16	1.35	1.23	4.43e-11	LACC1
ENSG00000122547	6.17	3.04	1.02	4.56e-11	EEPD1
ENSG00000091436	14.12	7.49	0.91	4.56e-11	pk
ENSG00000109618	8.59	4.61	0.9	4.76e-11	SEPSECS
ENSG00000113580	12.8	6.53	0.97	4.91e-11	NR3C1
ENSG00000143878	110.89	56.78	0.97	5.09e-11	RHOB
ENSG00000005469	1.63	2.95	-0.85	5.19e-11	CROT
ENSG00000160439	1.94	0.78	1.32	5.19e-11	RDH13
ENSG00000102996	11.1	17.22	-0.63	5.25e-11	MMP15
ENSG00000148180	4.95	8.97	-0.86	5.26e-11	GSN
ENSG00000067066	4.53	2.33	0.96	5.27e-11	SP100
ENSG00000103335	37.28	20.76	0.84	5.29e-11	PIEZO1
ENSG00000083844	3.23	1.46	1.14	5.67e-11	ZNF264
ENSG00000136603	42.12	20.69	1.03	5.82e-11	SKIL
ENSG00000102048	2.42	4.58	-0.92	5.96e-11	ASB9
ENSG00000134698	6.73	3.5	0.94	6.33e-11	AGO4
ENSG00000137941	4.36	1.96	1.15	6.6e-11	TTLL7
ENSG00000116791	23.42	35.35	-0.59	6.66e-11	CRYZ
ENSG00000128595	113.52	171.19	-0.59	6.7e-11	CALU
ENSG00000176771	2.74	0.97	1.5	6.83e-11	NCKAP5
ENSG00000130829	78.48	119.04	-0.6	6.89e-11	DUSP9
ENSG00000111669	93.89	150.24	-0.68	6.97e-11	TPI1
ENSG00000188290	32.32	15.13	1.09	7.49e-11	HES4
ENSG00000138685	2	0.86	1.22	7.81e-11	FGF2
ENSG00000164741	14.51	7.85	0.89	8.55e-11	DLC1
ENSG00000123607	14.61	7.34	0.99	1.02e-10	TTC21B
ENSG00000205517	2.83	1.33	1.09	1.1e-10	RGL3
ENSG00000144560	2.73	4.23	-0.63	1.12e-10	VGLL4
ENSG00000188868	3.86	1.57	1.3	1.14e-10	ZNF563
ENSG00000031003	9.41	4.9	0.94	1.24e-10	FAM13B
ENSG00000008517	38.93	19.52	1	1.28e-10	IL32
ENSG00000113407	52.34	28.85	0.86	1.4e-10	TARS
ENSG00000265491	7.94	3.99	0.99	1.45e-10	RNF115
ENSG00000106546	50.15	23.43	1.1	1.55e-10	AHR
ENSG00000121417	9.71	4.58	1.08	1.61e-10	ZNF211
ENSG00000081041	15.91	7.27	1.13	1.64e-10	CXCL2
ENSG00000133710	4.25	1.93	1.14	1.78e-10	SPINK5
ENSG00000113742	9.98	4.66	1.1	1.81e-10	CPEB4
ENSG00000083812	2.75	1.28	1.1	1.83e-10	ZNF324
ENSG00000100162	8.47	12.74	-0.59	1.83e-10	CENPM
ENSG00000163993	43.55	25.2	0.79	1.91e-10	S100P
ENSG00000137801	20.07	10.66	0.91	1.92e-10	THBS1
ENSG00000125148	51.5	23.34	1.14	1.94e-10	MT2A
ENSG00000113924	68.04	106.15	-0.64	1.98e-10	HGD
ENSG00000170448	6.62	3.3	1.01	2.14e-10	NFXL1
ENSG00000115365	10.81	17.21	-0.67	2.14e-10	LANCL1
ENSG00000170961	2.26	3.43	-0.6	2.18e-10	HAS2
ENSG00000162687	4.64	1.97	1.23	2.19e-10	KCNT2
ENSG00000059728	10.63	5.34	0.99	2.25e-10	MXD1
ENSG00000166900	34.62	17.95	0.95	2.28e-10	STX3
ENSG00000177426	11.11	5.69	0.97	2.33e-10	TGIF1
ENSG00000112984	20.88	31.42	-0.59	2.36e-10	KIF20A
ENSG00000088854	7.15	3.41	1.07	2.39e-10	C20orf194
ENSG00000138796	6.53	10.54	-0.69	2.48e-10	HADH
ENSG00000183963	20.23	10.38	0.96	2.67e-10	SMTN
ENSG00000186951	1.1	1.7	-0.63	2.72e-10	PPARA
ENSG00000138823	48.67	76.1	-0.64	2.88e-10	MTTP
ENSG00000084110	1.76	3.15	-0.84	2.97e-10	HAL
ENSG00000087077	29.48	16.19	0.86	2.97e-10	TRIP6
ENSG00000197044	3.28	1.39	1.24	3.02e-10	ZNF441
ENSG00000140022	3.94	1.81	1.12	3.5e-10	STON2
ENSG00000204947	3.14	1.27	1.3	3.52e-10	ZNF425
ENSG00000115268	147.23	256.64	-0.8	3.54e-10	RPS15
ENSG00000186204	1.86	4.76	-1.36	3.57e-10	CYP4F12
ENSG00000100592	8.72	4.75	0.88	3.62e-10	DAAM1
ENSG00000110169	4.19	7.06	-0.75	3.64e-10	HPX
ENSG00000253846	1.36	2.22	-0.71	3.75e-10	PCDHGA10
ENSG00000171604	52.43	30.3	0.79	3.92e-10	CXXC5
ENSG00000178772	3.81	6.77	-0.83	3.97e-10	CPN2
ENSG00000177556	3.94	6.28	-0.67	4.05e-10	ATOX1
ENSG00000163635	4.48	2.26	0.99	4.05e-10	ATXN7
ENSG00000136770	36.89	21.36	0.79	4.11e-10	DNAJC1
ENSG00000118007	12.08	5.84	1.05	4.17e-10	STAG1
ENSG00000100889	19.25	10.53	0.87	4.2e-10	PCK2
ENSG00000128311	7.45	12.57	-0.75	4.56e-10	TST
ENSG00000116985	3.01	1.43	1.07	4.71e-10	BMP8B
ENSG00000198399	7.73	4.13	0.9	4.77e-10	ITSN2
ENSG00000065491	8.13	4.02	1.02	4.79e-10	TBC1D22B
ENSG00000137962	10.62	5.56	0.93	4.96e-10	ARHGAP29
ENSG00000100075	43.81	67.41	-0.62	4.96e-10	SLC25A1
ENSG00000152223	4.41	2.27	0.96	5.28e-10	EPG5
ENSG00000037637	6.19	3.28	0.92	5.51e-10	FBXO42
ENSG00000110066	35.05	19.91	0.82	5.6e-10	SUV420H1
ENSG00000196502	2.21	3.82	-0.79	5.72e-10	SULT1A1
ENSG00000143819	19.65	29.76	-0.6	5.72e-10	EPHX1
ENSG00000261371	1.55	2.67	-0.79	5.99e-10	PECAM1
ENSG00000059758	11.14	5.96	0.9	6.22e-10	CDK17
ENSG00000168813	9.8	5.3	0.89	6.6e-10	ZNF507
ENSG00000174827	8.77	16.96	-0.95	6.87e-10	PDZK1
ENSG00000181894	5.64	2.65	1.09	6.95e-10	ZNF329
ENSG00000131018	2.61	0.91	1.52	7.06e-10	SYNE1
ENSG00000138686	6.56	3.22	1.02	7.12e-10	BBS7
ENSG00000111885	89.6	135.96	-0.6	7.37e-10	MAN1A1
ENSG00000213366	0.81	1.34	-0.73	7.39e-10	GSTM2
ENSG00000144426	7.7	3.74	1.04	7.45e-10	NBEAL1
ENSG00000151748	5.71	2.9	0.98	7.54e-10	SAV1
ENSG00000251164	28.08	45.13	-0.68	7.63e-10	HULC
ENSG00000236901	3.65	5.62	-0.62	7.92e-10	MIR600HG
ENSG00000143653	26.14	42.58	-0.7	8e-10	SCCPDH
ENSG00000183386	12.73	4.86	1.39	8.17e-10	FHL3
ENSG00000240875	3.08	1.33	1.21	8.29e-10	LINC00886
ENSG00000188229	285.42	449.05	-0.65	8.7e-10	TUBB4B
ENSG00000112200	7.24	3.77	0.94	8.75e-10	ZNF451
ENSG00000123836	1.71	0.82	1.07	8.77e-10	PFKFB2
ENSG00000168016	2.6	1.07	1.27	8.92e-10	TRANK1
ENSG00000178585	4.84	7.9	-0.71	9.19e-10	CTNNBIP1
ENSG00000113240	6.02	2.78	1.11	9.19e-10	CLK4
ENSG00000160888	3.72	1.77	1.07	9.27e-10	IER2
ENSG00000120322	3.93	6.35	-0.69	9.27e-10	PCDHB8
ENSG00000184304	7.79	3.85	1.02	9.87e-10	PRKD1
ENSG00000051108	14.43	7.99	0.85	1.02e-09	HERPUD1
ENSG00000126368	7.35	1.95	1.91	1.03e-09	NR1D1
ENSG00000185158	2.56	1.17	1.13	1.08e-09	LRRC37B
ENSG00000166037	12.45	6.91	0.85	1.08e-09	CEP57
ENSG00000040487	9.47	5.23	0.86	1.18e-09	PQLC2
ENSG00000106565	13.41	21.85	-0.7	1.2e-09	TMEM176B
ENSG00000113083	4.71	7.55	-0.68	1.21e-09	LOX
ENSG00000105136	1.34	0.59	1.19	1.31e-09	ZNF419
ENSG00000185000	7.98	12.19	-0.61	1.35e-09	DGAT1
ENSG00000163660	17.82	9.96	0.84	1.39e-09	CCNL1
ENSG00000034677	7.01	3.57	0.97	1.41e-09	RNF19A
ENSG00000166562	5.13	2.69	0.93	1.43e-09	SEC11C
ENSG00000196152	10.09	5.01	1.01	1.44e-09	ZNF79
ENSG00000197024	8.26	3.83	1.11	1.45e-09	ZNF398
ENSG00000177842	6.71	3.31	1.02	1.5e-09	ZNF620
ENSG00000196387	3.09	1.34	1.2	1.59e-09	ZNF140
ENSG00000143036	8.45	4.18	1.01	1.6e-09	SLC44A3
ENSG00000148842	2.63	1.44	0.87	1.65e-09	CNNM2
ENSG00000152104	6.93	3.42	1.02	1.68e-09	PTPN14
ENSG00000146859	11.94	6.44	0.89	1.7e-09	TMEM140
ENSG00000128881	2.32	1.11	1.06	1.75e-09	TTBK2
ENSG00000066651	14.64	7.94	0.88	1.79e-09	TRMT11
ENSG00000246705	5.29	2.7	0.97	1.91e-09	H2AFJ
ENSG00000198604	31.37	15.56	1.01	2.21e-09	BAZ1A
ENSG00000166689	3.61	1.85	0.97	2.32e-09	PLEKHA7
ENSG00000171988	16.4	8.18	1	2.39e-09	JMJD1C
ENSG00000115009	123.39	192.03	-0.64	2.46e-09	CCL20
ENSG00000273136	4.07	1.82	1.16	2.49e-09	NBPF26
ENSG00000118523	73.91	42.68	0.79	2.54e-09	CTGF
ENSG00000150907	7.75	3.54	1.13	2.62e-09	FOXO1
ENSG00000165338	3.17	1.38	1.2	2.64e-09	HECTD2
ENSG00000170836	7.04	3.33	1.08	2.81e-09	PPM1D
ENSG00000174485	27.74	13.47	1.04	2.9e-09	DENND4A
ENSG00000188486	52.23	82.84	-0.67	2.92e-09	H2AFX
ENSG00000147251	5.08	2.43	1.06	2.93e-09	DOCK11
ENSG00000101665	30.4	16.98	0.84	2.98e-09	SMAD7
ENSG00000116171	8.05	12.7	-0.66	2.99e-09	SCP2
ENSG00000055483	14.48	7.7	0.91	2.99e-09	USP36
ENSG00000196911	5.45	2.93	0.9	3.02e-09	KPNA5
ENSG00000179218	412.09	689.63	-0.74	3.02e-09	CALR
ENSG00000204524	4.59	1.73	1.41	3.03e-09	ZNF805
ENSG00000196151	5.74	2.68	1.1	3.26e-09	WDSUB1
ENSG00000172869	5.6	2.9	0.95	3.31e-09	DMXL1
ENSG00000242588	27.16	13.53	1.01	3.72e-09	RP11-274B21.14
ENSG00000196074	1.32	2	-0.6	3.84e-09	SYCP2
ENSG00000137145	10.91	5.93	0.88	3.86e-09	DENND4C
ENSG00000274180	3.26	1.54	1.08	3.96e-09	NATD1
ENSG00000196262	411.63	646.17	-0.65	3.96e-09	PPIA
ENSG00000160991	3.95	2.05	0.94	4e-09	ORAI2
ENSG00000070778	7.81	3.84	1.02	4.02e-09	PTPN21
ENSG00000128591	30.32	17.14	0.82	4.14e-09	FLNC
ENSG00000170265	16.69	9.67	0.79	4.16e-09	ZNF282
ENSG00000175556	5.66	2.56	1.14	4.18e-09	LONRF3
ENSG00000117139	10.58	5.77	0.87	4.23e-09	KDM5B
ENSG00000031698	32.63	17.87	0.87	4.25e-09	SARS
ENSG00000084734	2	3.32	-0.73	4.27e-09	GCKR
ENSG00000090097	12.67	6.67	0.93	4.37e-09	PCBP4
ENSG00000141753	4.75	7.3	-0.62	4.51e-09	IGFBP4
ENSG00000131931	13.89	7.51	0.89	4.54e-09	THAP1
ENSG00000151690	7.82	3.84	1.03	4.58e-09	MFSD6
ENSG00000204070	8.02	4.34	0.89	4.94e-09	SYS1
ENSG00000118418	50.39	87.98	-0.8	5.06e-09	HMGN3
ENSG00000132164	1.54	2.53	-0.72	5.07e-09	SLC6A11
ENSG00000164236	2.36	1.16	1.02	5.07e-09	ANKRD33B
ENSG00000100814	21.11	10.89	0.95	5.12e-09	CCNB1IP1
ENSG00000198455	4.39	1.89	1.21	5.41e-09	ZXDB
ENSG00000119950	6.18	3.26	0.92	5.44e-09	MXI1
ENSG00000146872	9.44	5.16	0.87	5.47e-09	TLK2
ENSG00000148356	9.41	5	0.91	5.85e-09	LRSAM1
ENSG00000172270	105.01	170.41	-0.7	6.08e-09	BSG
ENSG00000113504	19.79	11.67	0.76	6.09e-09	SLC12A7
ENSG00000076826	22.89	13.36	0.78	6.17e-09	CAMSAP3
ENSG00000115902	4.61	2.19	1.07	6.26e-09	SLC1A4
ENSG00000139517	15.11	8.6	0.81	6.28e-09	LNX2
ENSG00000126775	12.85	6.58	0.96	6.66e-09	ATG14
ENSG00000113645	18.18	10.21	0.83	6.98e-09	WWC1
ENSG00000104881	8.99	3.71	1.28	7.01e-09	PPP1R13L
ENSG00000164221	6.1	2.83	1.11	7.25e-09	CCDC112
ENSG00000186020	3.23	1.53	1.08	7.39e-09	ZNF529
ENSG00000173575	16.04	8.36	0.94	7.57e-09	CHD2
ENSG00000176994	21.06	11.99	0.81	7.87e-09	SMCR8
ENSG00000171564	367.65	617.57	-0.75	7.96e-09	FGB
ENSG00000145365	4.52	1.87	1.28	8.45e-09	TIFA
ENSG00000166024	7.53	3.95	0.93	8.48e-09	R3HCC1L
ENSG00000162409	10.76	5.5	0.97	8.48e-09	PRKAA2
ENSG00000077092	2.8	1.29	1.12	8.56e-09	RARB
ENSG00000116871	20.23	11.22	0.85	8.65e-09	MAP7D1
ENSG00000081320	6.91	3.36	1.04	8.77e-09	STK17B
ENSG00000196781	46.09	27.6	0.74	8.87e-09	TLE1
ENSG00000166986	51.88	28.74	0.85	9.03e-09	MARS
ENSG00000006652	19.32	11.3	0.77	9.26e-09	IFRD1
ENSG00000189308	10.93	6.1	0.84	9.28e-09	LIN54
ENSG00000147400	11.04	16.87	-0.61	1.06e-08	CETN2
ENSG00000107485	14.01	6.46	1.12	1.09e-08	GATA3
ENSG00000011523	3.85	2.04	0.92	1.12e-08	CEP68
ENSG00000145246	2.41	3.94	-0.71	1.13e-08	ATP10D
ENSG00000180773	3.09	1.73	0.84	1.13e-08	SLC36A4
ENSG00000148841	2.22	0.97	1.19	1.15e-08	ITPRIP
ENSG00000125743	97.13	150.23	-0.63	1.16e-08	SNRPD2
ENSG00000088387	2.77	1.5	0.88	1.17e-08	DOCK9
ENSG00000120054	5.04	8.02	-0.67	1.19e-08	CPN1
ENSG00000105722	74.23	44.15	0.75	1.22e-08	ERF
ENSG00000114270	4.5	2.24	1	1.23e-08	COL7A1
ENSG00000116786	23.36	13.67	0.77	1.23e-08	PLEKHM2
ENSG00000185453	6.42	2.71	1.24	1.26e-08	C19orf68
ENSG00000161558	2.1	3.4	-0.69	1.27e-08	TMEM143
ENSG00000146112	5.65	2.96	0.93	1.28e-08	PPP1R18
ENSG00000183688	4.22	6.84	-0.7	1.3e-08	FAM101B
ENSG00000188211	3.41	1.64	1.05	1.37e-08	NCR3LG1
ENSG00000183077	8.9	14.2	-0.67	1.4e-08	AFMID
ENSG00000185088	5.53	8.33	-0.59	1.42e-08	RPS27L
ENSG00000230124	4.42	2.49	0.83	1.44e-08	LHX4-AS1
ENSG00000130787	6.83	4.03	0.76	1.44e-08	HIP1R
ENSG00000188647	18.74	9.9	0.92	1.45e-08	PTAR1
ENSG00000135100	18.24	9.3	0.97	1.48e-08	HNF1A
ENSG00000104218	14.16	7.76	0.87	1.52e-08	CSPP1
ENSG00000079689	19.74	31.8	-0.69	1.53e-08	SCGN
ENSG00000167987	13.18	7.44	0.83	1.55e-08	VPS37C
ENSG00000182809	3.24	1.28	1.34	1.56e-08	CRIP2
ENSG00000124171	20.51	10.28	1	1.57e-08	PARD6B
ENSG00000088826	19.4	10.67	0.86	1.58e-08	SMOX
ENSG00000144369	2.69	1.21	1.15	1.59e-08	FAM171B
ENSG00000047644	6.52	3.66	0.83	1.59e-08	WWC3
ENSG00000197043	7.55	12.06	-0.68	1.62e-08	ANXA6
ENSG00000156273	10.47	5.92	0.82	1.76e-08	BACH1
ENSG00000125378	8.71	3.72	1.23	1.79e-08	BMP4
ENSG00000166833	5.11	2.69	0.92	1.82e-08	NAV2
ENSG00000143303	5.13	2.78	0.88	1.82e-08	RRNAD1
ENSG00000174799	5.22	2.73	0.93	1.83e-08	CEP135
ENSG00000103966	16.89	9.87	0.78	1.85e-08	EHD4
ENSG00000182568	4.17	2.19	0.93	1.86e-08	SATB1
ENSG00000198920	7.69	3.54	1.12	1.86e-08	KIAA0753
ENSG00000137502	2.77	1.3	1.09	1.91e-08	RAB30
ENSG00000186166	9.01	4.36	1.05	1.95e-08	CCDC84
ENSG00000137449	4.62	1.98	1.22	1.97e-08	CPEB2
ENSG00000129116	20.61	11.56	0.83	2.05e-08	PALLD
ENSG00000103064	11.59	6.59	0.81	2.12e-08	SLC7A6
ENSG00000149289	3.28	1.52	1.11	2.15e-08	ZC3H12C
ENSG00000158882	4.87	7.46	-0.62	2.16e-08	TOMM40L
ENSG00000144233	10.84	5.57	0.96	2.19e-08	AMMECR1L
ENSG00000096654	4.74	2.31	1.04	2.23e-08	ZNF184
ENSG00000110400	8.33	12.94	-0.64	2.23e-08	PVRL1
ENSG00000177000	2.55	1.37	0.89	2.27e-08	MTHFR
ENSG00000169379	18.87	10.03	0.91	2.34e-08	ARL13B
ENSG00000143514	31.32	15.63	1	2.36e-08	TP53BP2
ENSG00000076382	22.31	33.72	-0.6	2.38e-08	SPAG5
ENSG00000184117	60.45	94.27	-0.64	2.38e-08	NIPSNAP1
ENSG00000130529	4.94	2.72	0.86	2.41e-08	TRPM4
ENSG00000165507	5.13	2.17	1.24	2.46e-08	C10orf10
ENSG00000120885	67.25	120.8	-0.85	2.5e-08	CLU
ENSG00000179348	20.63	11.9	0.79	2.52e-08	GATA2
ENSG00000128487	5.61	3.14	0.84	2.6e-08	SPECC1
ENSG00000166126	2.12	4.2	-0.99	2.61e-08	AMN
ENSG00000099282	10.48	5.16	1.02	2.72e-08	TSPAN15
ENSG00000198203	1.65	0.74	1.16	2.82e-08	SULT1C2
ENSG00000126562	1.47	2.44	-0.73	2.87e-08	WNK4
ENSG00000121075	5.99	2.8	1.1	3.06e-08	TBX4
ENSG00000180801	4.89	2.6	0.91	3.17e-08	ARSJ
ENSG00000116514	9.43	4.87	0.95	3.23e-08	RNF19B
ENSG00000171560	164.04	254.77	-0.64	3.23e-08	FGA
ENSG00000085871	13.3	24.83	-0.9	3.58e-08	MGST2
ENSG00000197448	19.4	29.22	-0.59	3.73e-08	GSTK1
ENSG00000173875	9.14	4.74	0.95	3.77e-08	ZNF791
ENSG00000085563	18.14	10.04	0.85	3.81e-08	ABCB1
ENSG00000085721	15.25	9.23	0.72	3.87e-08	RRN3
ENSG00000204387	77.2	43.02	0.84	3.91e-08	C6orf48
ENSG00000155330	4.38	2.46	0.83	3.97e-08	C16orf87
ENSG00000196743	7.82	11.77	-0.59	4.02e-08	GM2A
ENSG00000050405	14.55	7.66	0.92	4.05e-08	LIMA1
ENSG00000156411	7.08	10.8	-0.61	4.13e-08	C14orf2
ENSG00000125844	74.9	117.35	-0.65	4.15e-08	RRBP1
ENSG00000156931	4.85	2.46	0.98	4.23e-08	VPS8
ENSG00000154359	2.03	0.9	1.18	4.3e-08	LONRF1
ENSG00000120616	6.11	3.36	0.86	4.34e-08	EPC1
ENSG00000154553	1.21	0.49	1.31	4.74e-08	PDLIM3
ENSG00000173930	2.98	5.1	-0.78	4.79e-08	SLCO4C1
ENSG00000176407	12.29	7	0.81	4.79e-08	KCMF1
ENSG00000186638	6.33	3.35	0.92	4.86e-08	KIF24
ENSG00000174373	5.4	2.72	0.99	5.11e-08	RALGAPA1
ENSG00000148384	10.63	6.24	0.77	5.11e-08	INPP5E
ENSG00000183826	1.47	0.63	1.22	5.24e-08	BTBD9
ENSG00000046651	17.5	10.27	0.77	5.53e-08	OFD1
ENSG00000114446	7.27	4.08	0.83	5.54e-08	IFT57
ENSG00000176915	8.32	4.56	0.87	5.57e-08	ANKLE2
ENSG00000203760	19.44	29.26	-0.59	5.58e-08	CENPW
ENSG00000120690	27.95	16.35	0.77	5.6e-08	ELF1
ENSG00000203668	22.58	11.73	0.94	5.63e-08	CHML
ENSG00000145779	2.26	1.22	0.89	5.64e-08	TNFAIP8
ENSG00000162817	14.55	24.21	-0.73	5.67e-08	C1orf115
ENSG00000185585	1.72	0.89	0.95	5.77e-08	OLFML2A
ENSG00000137103	1.98	3.08	-0.64	5.8e-08	TMEM8B
ENSG00000139117	12.71	5.99	1.09	5.96e-08	CPNE8
ENSG00000160695	11.13	6.58	0.76	6.11e-08	VPS11
ENSG00000185842	2.54	1.25	1.02	6.3e-08	DNAH14
ENSG00000165092	337.86	557.84	-0.72	6.34e-08	ALDH1A1
ENSG00000150347	10.85	5.35	1.02	6.43e-08	ARID5B
ENSG00000160298	2.37	4.09	-0.79	6.56e-08	C21orf58
ENSG00000197472	3.47	1.52	1.19	6.92e-08	ZNF695
ENSG00000086544	9.29	5.04	0.88	7e-08	ITPKC
ENSG00000118965	6.64	3.62	0.87	7.11e-08	WDR35
ENSG00000145391	24.19	13.7	0.82	7.13e-08	SETD7
ENSG00000157613	2.55	0.77	1.72	7.17e-08	CREB3L1
ENSG00000118508	48.23	24.22	0.99	7.58e-08	RAB32
ENSG00000138326	90.87	139.76	-0.62	7.62e-08	RPS24
ENSG00000134030	6.6	3.76	0.81	7.63e-08	CTIF
ENSG00000163743	4.7	2.34	1.01	7.86e-08	RCHY1
ENSG00000184371	23.32	10.92	1.09	7.9e-08	CSF1
ENSG00000153714	11.63	6.62	0.81	7.93e-08	LURAP1L
ENSG00000165030	28.6	17.1	0.74	8.68e-08	NFIL3
ENSG00000114127	6.48	3.38	0.94	8.93e-08	XRN1
ENSG00000273038	3.21	5.07	-0.66	8.98e-08	RP11-479G22.8
ENSG00000140025	1.41	2.16	-0.62	9.15e-08	EFCAB11
ENSG00000182195	13.92	25.18	-0.86	9.2e-08	LDOC1
ENSG00000243943	3.65	5.63	-0.63	9.23e-08	ZNF512
ENSG00000006062	1.76	0.78	1.17	9.3e-08	MAP3K14
ENSG00000153214	7.67	3.68	1.06	9.39e-08	TMEM87B
ENSG00000023287	12.37	6.27	0.98	9.52e-08	RB1CC1
ENSG00000083535	9.09	4.44	1.03	9.59e-08	PIBF1
ENSG00000136052	9.67	5.11	0.92	9.66e-08	SLC41A2
ENSG00000182973	20.59	11.33	0.86	9.69e-08	CNOT10
ENSG00000160445	17.66	10.5	0.75	9.74e-08	ZER1
ENSG00000264522	7.88	4.12	0.94	9.78e-08	OTUD7B
ENSG00000134901	4.56	7.03	-0.62	1.02e-07	KDELC1
ENSG00000102401	16.26	9.28	0.81	1.04e-07	ARMCX3
ENSG00000071243	4.35	2.39	0.86	1.07e-07	ING3
ENSG00000137310	7.51	11.38	-0.6	1.09e-07	TCF19
ENSG00000103202	21.43	36.09	-0.75	1.11e-07	NME4
ENSG00000111371	51.15	29.86	0.78	1.11e-07	SLC38A1
ENSG00000241685	59.2	90.35	-0.61	1.12e-07	ARPC1A
ENSG00000186998	1.33	2.16	-0.7	1.15e-07	EMID1
ENSG00000100532	3.14	1.59	0.99	1.19e-07	CGRRF1
ENSG00000125814	7.71	4.35	0.83	1.22e-07	NAPB
ENSG00000122026	107.05	179.91	-0.75	1.22e-07	RPL21
ENSG00000050820	19.37	11.16	0.8	1.23e-07	BCAR1
ENSG00000111860	1.36	0.65	1.05	1.26e-07	CEP85L
ENSG00000154114	6.42	3.56	0.85	1.28e-07	TBCEL
ENSG00000104267	10.42	17.59	-0.76	1.29e-07	CA2
ENSG00000138771	5.38	2.69	1	1.33e-07	SHROOM3
ENSG00000180376	2.32	1.16	0.99	1.37e-07	CCDC66
ENSG00000153071	25.43	12.64	1.01	1.37e-07	DAB2
ENSG00000140199	3.27	1.76	0.9	1.39e-07	SLC12A6
ENSG00000083750	4.06	2.01	1.02	1.41e-07	RRAGB
ENSG00000187079	24.88	12.92	0.95	1.53e-07	TEAD1
ENSG00000039523	27.33	12.35	1.15	1.56e-07	FAM65A
ENSG00000143079	4.81	2.44	0.98	1.6e-07	CTTNBP2NL
ENSG00000174405	5.72	3.01	0.93	1.6e-07	LIG4
ENSG00000132406	13.69	7.75	0.82	1.62e-07	TMEM128
ENSG00000008256	4.32	2.41	0.84	1.65e-07	CYTH3
ENSG00000114391	175.42	264.69	-0.59	1.65e-07	RPL24
ENSG00000101928	8.52	3.91	1.12	1.66e-07	MOSPD1
ENSG00000183475	5.72	3.46	0.73	1.7e-07	ASB7
ENSG00000116604	11.75	6.67	0.82	1.73e-07	MEF2D
ENSG00000253368	45.53	27.62	0.72	1.75e-07	TRNP1
ENSG00000197903	538.96	1095.84	-1.02	1.75e-07	HIST1H2BK
ENSG00000137094	5.07	2.73	0.89	1.77e-07	DNAJB5
ENSG00000125971	66.03	101.07	-0.61	1.78e-07	DYNLRB1
ENSG00000090674	6.7	3.93	0.77	1.79e-07	MCOLN1
ENSG00000014641	11.58	17.39	-0.59	1.8e-07	MDH1
ENSG00000203705	3.27	1.63	1.01	1.81e-07	TATDN3
ENSG00000168297	3.8	1.91	0.99	1.88e-07	PXK
ENSG00000004777	1.81	2.89	-0.67	1.89e-07	ARHGAP33
ENSG00000101216	12.96	7.46	0.8	1.92e-07	GMEB2
ENSG00000139540	3.12	5.73	-0.88	1.93e-07	SLC39A5
ENSG00000172183	1.39	0.72	0.94	2.04e-07	ISG20
ENSG00000066739	5.4	3.03	0.84	2.05e-07	ATG2B
ENSG00000165782	13.31	8.1	0.72	2.05e-07	TMEM55B
ENSG00000120889	27.87	15.55	0.84	2.09e-07	TNFRSF10B
ENSG00000164136	1.28	0.52	1.31	2.13e-07	IL15
ENSG00000139505	6.6	3.42	0.95	2.24e-07	MTMR6
ENSG00000244187	16.12	25.08	-0.64	2.25e-07	TMEM141
ENSG00000166347	2.66	4.29	-0.69	2.3e-07	CYB5A
ENSG00000277147	1.62	0.79	1.03	2.37e-07	LINC00869
ENSG00000164654	7.77	4.35	0.84	2.37e-07	MIOS
ENSG00000112379	3.96	2.2	0.85	2.39e-07	KIAA1244
ENSG00000166068	3.35	1.77	0.92	2.44e-07	SPRED1
ENSG00000130544	2.49	1.12	1.15	2.48e-07	ZNF557
ENSG00000251136	1.45	0.67	1.1	2.61e-07	RP11-37B2.1
ENSG00000179403	4.56	7.35	-0.69	2.72e-07	VWA1
ENSG00000130517	9.48	14.44	-0.61	2.74e-07	PGPEP1
ENSG00000040531	9.71	5.38	0.85	2.75e-07	CTNS
ENSG00000162415	2.23	1.06	1.08	2.82e-07	ZSWIM5
ENSG00000125633	17.85	10.22	0.8	2.86e-07	CCDC93
ENSG00000120437	15.45	23.45	-0.6	3.11e-07	ACAT2
ENSG00000164070	5.77	2.96	0.96	3.33e-07	HSPA4L
ENSG00000002933	8.55	13.88	-0.7	3.42e-07	TMEM176A
ENSG00000144935	4.29	2.26	0.92	3.51e-07	TRPC1
ENSG00000178498	10.15	5.75	0.82	3.61e-07	DTX3
ENSG00000172159	2.65	1.41	0.91	3.7e-07	FRMD3
ENSG00000165943	8.46	4.22	1	3.72e-07	MOAP1
ENSG00000119227	6.54	11.44	-0.81	3.8e-07	PIGZ
ENSG00000068028	11.17	6.35	0.82	3.92e-07	RASSF1
ENSG00000122386	6.13	3.43	0.84	4.04e-07	ZNF205
ENSG00000156860	15.01	8.48	0.82	4.24e-07	FBRS
ENSG00000106089	3.46	1.68	1.04	4.31e-07	STX1A
ENSG00000197841	2.06	1.09	0.92	4.4e-07	ZNF181
ENSG00000107738	3.79	2.09	0.86	4.41e-07	C10orf54
ENSG00000197989	5.37	2.96	0.86	4.41e-07	SNHG12
ENSG00000184939	4.8	2.64	0.86	4.52e-07	ZFP90
ENSG00000183853	3.77	2.18	0.79	4.6e-07	KIRREL
ENSG00000166025	6.57	3.62	0.86	4.61e-07	AMOTL1
ENSG00000126522	7.89	12.14	-0.62	4.61e-07	ASL
ENSG00000028116	10.97	6.44	0.77	4.82e-07	VRK2
ENSG00000108924	2.5	1.22	1.04	4.89e-07	HLF
ENSG00000146386	14.06	7.89	0.83	4.89e-07	ABRACL
ENSG00000177058	3.68	2.19	0.75	4.9e-07	SLC38A9
ENSG00000205436	2.93	4.91	-0.74	4.91e-07	EXOC3L4
ENSG00000137968	4.05	2.35	0.78	4.93e-07	SLC44A5
ENSG00000123342	2.95	1.29	1.19	5.23e-07	MMP19
ENSG00000130147	13.66	7.6	0.85	5.49e-07	SH3BP4
ENSG00000049759	18.92	10.17	0.89	5.95e-07	NEDD4L
ENSG00000156853	12.04	6.86	0.81	6.34e-07	ZNF689
ENSG00000186212	5.02	2.57	0.97	6.37e-07	SOWAHB
ENSG00000105656	6.91	4.03	0.78	6.47e-07	ELL
ENSG00000123178	7.12	4.37	0.7	6.69e-07	SPRYD7
ENSG00000205181	2.6	1.37	0.92	6.94e-07	LINC00654
ENSG00000156398	1.56	2.39	-0.62	7.35e-07	SFXN2
ENSG00000158691	4.34	2.32	0.91	7.35e-07	ZSCAN12
ENSG00000135709	2.47	1.3	0.93	7.99e-07	KIAA0513
ENSG00000123066	12.46	6.69	0.9	8.61e-07	MED13L
ENSG00000161981	5.79	8.77	-0.6	8.7e-07	SNRNP25
ENSG00000150403	13.49	7.49	0.85	8.84e-07	TMCO3
ENSG00000102786	4.72	2.6	0.86	9.2e-07	INTS6
ENSG00000166886	9.82	5.56	0.82	9.21e-07	NAB2
ENSG00000136367	2.57	1.13	1.18	9.29e-07	ZFHX2
ENSG00000087008	8.37	4.87	0.78	9.31e-07	ACOX3
ENSG00000105997	12.12	6.29	0.95	9.53e-07	HOXA3
ENSG00000169683	3.06	4.85	-0.66	9.74e-07	LRRC45
ENSG00000139112	14.97	7.81	0.94	9.82e-07	GABARAPL1
ENSG00000163291	3.38	1.8	0.91	9.85e-07	PAQR3
ENSG00000198933	3.72	1.93	0.94	9.93e-07	TBKBP1
ENSG00000125319	9.94	4.82	1.04	1.01e-06	C17orf53
ENSG00000107338	5.49	2.76	0.99	1.07e-06	SHB
ENSG00000107201	5.11	2.76	0.89	1.1e-06	DDX58
ENSG00000168917	4.18	2.07	1.01	1.14e-06	SLC35G2
ENSG00000119013	39.52	61.52	-0.64	1.15e-06	NDUFB3
ENSG00000175115	82.33	41.97	0.97	1.2e-06	PACS1
ENSG00000169116	6.58	3.33	0.98	1.24e-06	PARM1
ENSG00000108852	1.67	0.9	0.9	1.27e-06	MPP2
ENSG00000166348	6.17	3.51	0.81	1.3e-06	USP54
ENSG00000107854	20.59	12.4	0.73	1.3e-06	TNKS2
ENSG00000214049	14.59	6.57	1.15	1.34e-06	UCA1
ENSG00000185621	1.91	0.84	1.19	1.35e-06	LMLN
ENSG00000138735	2.82	1.46	0.95	1.38e-06	PDE5A
ENSG00000149716	8.26	4.69	0.82	1.39e-06	ORAOV1
ENSG00000171425	12.79	6.91	0.89	1.41e-06	ZNF581
ENSG00000177311	8.78	5.01	0.81	1.43e-06	ZBTB38
ENSG00000100097	12.35	7.7	0.68	1.49e-06	LGALS1
ENSG00000224531	6.41	3.43	0.9	1.54e-06	SMIM13
ENSG00000135241	9.12	5.25	0.8	1.57e-06	PNPLA8
ENSG00000056998	7.32	11.89	-0.7	1.64e-06	GYG2
ENSG00000158411	12.37	7.07	0.81	1.64e-06	MITD1
ENSG00000152359	9.84	5.19	0.92	1.71e-06	POC5
ENSG00000175691	4.42	2.23	0.99	1.77e-06	ZNF77
ENSG00000168826	5.25	2.75	0.93	1.87e-06	ZBTB49
ENSG00000076685	17.99	10.55	0.77	1.87e-06	NT5C2
ENSG00000248008	6.36	3.31	0.94	1.95e-06	DYNLL1-AS1
ENSG00000096872	7.88	4.38	0.85	1.99e-06	IFT74
ENSG00000079215	4.36	2.37	0.88	2.02e-06	SLC1A3
ENSG00000170100	3.26	1.71	0.93	2.09e-06	ZNF778
ENSG00000169750	12.95	20.94	-0.69	2.11e-06	RAC3
ENSG00000108479	5.7	9.91	-0.8	2.23e-06	GALK1
ENSG00000125691	51.43	79.6	-0.63	2.3e-06	RPL23
ENSG00000113811	5.78	2.94	0.98	2.36e-06	SELK
ENSG00000156711	2.06	0.95	1.12	2.37e-06	MAPK13
ENSG00000101220	14.67	22.72	-0.63	2.39e-06	C20orf27
ENSG00000101052	9.65	5.52	0.81	2.56e-06	IFT52
ENSG00000162783	5.31	3.17	0.74	2.57e-06	IER5
ENSG00000142867	9.04	5.25	0.78	2.63e-06	BCL10
ENSG00000221968	11.36	6.83	0.73	2.66e-06	FADS3
ENSG00000112406	4.46	2.53	0.82	2.68e-06	HECA
ENSG00000137494	1.6	0.73	1.13	2.69e-06	ANKRD42
ENSG00000068323	60.31	35.17	0.78	2.7e-06	TFE3
ENSG00000164951	1.87	1.03	0.86	2.73e-06	PDP1
ENSG00000186446	2.72	1.44	0.92	2.75e-06	ZNF501
ENSG00000121350	2.49	1.35	0.88	2.82e-06	PYROXD1
ENSG00000203875	15.73	8.5	0.89	2.83e-06	SNHG5
ENSG00000263528	10.07	5.92	0.77	2.94e-06	IKBKE
ENSG00000184206	2.3	1.08	1.1	3.13e-06	GOLGA6L4
ENSG00000165861	4.06	2.31	0.82	3.16e-06	ZFYVE1
ENSG00000010539	1.76	0.92	0.94	3.18e-06	ZNF200
ENSG00000162391	3.72	5.58	-0.58	3.18e-06	FAM151A
ENSG00000140795	1.18	0.53	1.15	3.19e-06	MYLK3
ENSG00000119801	17.37	10.12	0.78	3.37e-06	YPEL5
ENSG00000135299	1.69	0.91	0.89	3.41e-06	ANKRD6
ENSG00000205808	3.44	1.9	0.86	3.41e-06	PPAPDC2
ENSG00000255468	24.93	40.9	-0.71	3.41e-06	RP11-867G23.8
ENSG00000105810	12.35	6.77	0.87	3.42e-06	CDK6
ENSG00000167525	2.01	3.03	-0.59	3.44e-06	PROCA1
ENSG00000171161	9.45	5.39	0.81	3.47e-06	ZNF672
ENSG00000260404	16.29	8.04	1.02	3.5e-06	RP11-384K6.6
ENSG00000130363	3.05	1.65	0.89	3.55e-06	RSPH3
ENSG00000142534	568.39	871.17	-0.62	4.09e-06	RPS11
ENSG00000123416	137.7	213.78	-0.63	4.21e-06	TUBA1B
ENSG00000196150	1.39	0.71	0.96	4.44e-06	ZNF250
ENSG00000036054	9.47	5.53	0.78	4.47e-06	TBC1D23
ENSG00000215908	6.33	3.56	0.83	4.52e-06	CROCCP2
ENSG00000155640	8.38	4.08	1.04	4.54e-06	C10orf12
ENSG00000181381	2	1.11	0.84	4.62e-06	DDX60L
ENSG00000103061	3.23	1.8	0.85	4.76e-06	SLC7A6OS
ENSG00000148516	12.86	6.66	0.95	4.87e-06	ZEB1
ENSG00000218891	7.98	4.53	0.82	4.92e-06	ZNF579
ENSG00000143507	6.33	3.66	0.79	5.27e-06	DUSP10
ENSG00000041988	4.18	2.49	0.75	5.36e-06	THAP3
ENSG00000107186	6.36	3.65	0.8	5.57e-06	MPDZ
ENSG00000060566	21.64	34.25	-0.66	5.77e-06	CREB3L3
ENSG00000135924	15.39	8.8	0.81	5.78e-06	DNAJB2
ENSG00000107731	8.87	5.07	0.81	6.34e-06	UNC5B
ENSG00000178502	9.07	5.09	0.83	6.35e-06	KLHL11
ENSG00000127080	2.08	1.19	0.81	6.4e-06	IPPK
ENSG00000137825	10.04	16.85	-0.75	6.68e-06	ITPKA
ENSG00000197976	8.84	5.58	0.66	6.7e-06	AKAP17A
ENSG00000103042	7.47	4.32	0.79	7.05e-06	SLC38A7
ENSG00000125648	9.9	16.11	-0.7	7.38e-06	SLC25A23
ENSG00000176903	18.99	10.97	0.79	7.4e-06	PNMA1
ENSG00000156831	6.78	3.87	0.81	7.88e-06	NSMCE2
ENSG00000234289	324.52	546.94	-0.75	8.13e-06	H2BFS
ENSG00000130589	2.23	1.17	0.93	8.49e-06	HELZ2
ENSG00000148481	9.25	5.54	0.74	8.74e-06	FAM188A
ENSG00000169692	58.49	92.1	-0.66	8.99e-06	AGPAT2
ENSG00000065518	42.56	66.19	-0.64	1e-05	NDUFB4
ENSG00000083720	2.83	1.52	0.9	1.01e-05	OXCT1
ENSG00000103540	3.84	2.23	0.79	1.03e-05	CCP110
ENSG00000196437	2.92	1.52	0.94	1.04e-05	ZNF569
ENSG00000152503	3.59	1.99	0.85	1.07e-05	TRIM36
ENSG00000117450	156.17	286.78	-0.88	1.11e-05	PRDX1
ENSG00000178297	3.66	1.67	1.13	1.14e-05	TMPRSS9
ENSG00000136848	2.68	1.6	0.75	1.21e-05	DAB2IP
ENSG00000272888	6.47	3.71	0.8	1.31e-05	LINC01578
ENSG00000204498	6.92	3.57	0.95	1.37e-05	NFKBIL1
ENSG00000197714	8.35	4.39	0.93	1.43e-05	ZNF460
ENSG00000153982	3.58	1.77	1.02	1.44e-05	GDPD1
ENSG00000186017	2.29	1.25	0.88	1.45e-05	ZNF566
ENSG00000155621	3.9	2.28	0.78	1.45e-05	C9orf85
ENSG00000105750	4.29	2.41	0.83	1.45e-05	ZNF85
ENSG00000136932	4.1	2.29	0.84	1.5e-05	C9orf156
ENSG00000164690	2.67	1.61	0.73	1.59e-05	SHH
ENSG00000162344	13.29	6.74	0.98	1.62e-05	FGF19
ENSG00000112305	9.76	5.46	0.84	1.64e-05	SMAP1
ENSG00000250899	5.3	2.94	0.85	1.68e-05	RP11-253E3.3
ENSG00000130522	83.14	48.04	0.79	1.79e-05	JUND
ENSG00000073605	2.32	3.59	-0.63	1.87e-05	GSDMB
ENSG00000273015	1.33	0.76	0.81	1.92e-05	RP11-352M15.2
ENSG00000159082	5.12	2.7	0.92	1.93e-05	SYNJ1
ENSG00000145819	2.09	1.1	0.93	1.95e-05	ARHGAP26
ENSG00000042317	1.92	1.02	0.92	1.99e-05	SPATA7
ENSG00000123106	3.94	2.08	0.92	2.02e-05	CCDC91
ENSG00000065413	1.32	0.69	0.95	2.08e-05	ANKRD44
ENSG00000140044	5.31	2.75	0.95	2.11e-05	JDP2
ENSG00000160190	1.63	0.9	0.86	2.12e-05	SLC37A1
ENSG00000151150	1.75	0.98	0.84	2.45e-05	ANK3
ENSG00000105948	4.1	2.37	0.79	2.45e-05	TTC26
ENSG00000091129	35.84	20.69	0.79	2.59e-05	NRCAM
ENSG00000140990	44.76	67.72	-0.6	2.74e-05	NDUFB10
ENSG00000172671	1.62	0.91	0.83	2.77e-05	ZFAND4
ENSG00000151632	40.88	61.98	-0.6	2.77e-05	AKR1C2
ENSG00000048342	2.48	1.27	0.96	2.8e-05	CC2D2A
ENSG00000127528	6.23	9.83	-0.66	2.82e-05	KLF2
ENSG00000168653	140.91	221.47	-0.65	2.98e-05	NDUFS5
ENSG00000114120	12.24	6.79	0.85	3.42e-05	SLC25A36
ENSG00000106927	425.75	640.34	-0.59	3.46e-05	AMBP
ENSG00000096092	14.49	22.82	-0.66	3.57e-05	TMEM14A
ENSG00000100601	7.53	4.44	0.76	3.79e-05	ALKBH1
ENSG00000130956	13.19	7.48	0.82	3.81e-05	HABP4
ENSG00000175595	2.5	1.38	0.86	3.82e-05	ERCC4
ENSG00000162924	3.6	1.78	1.02	3.95e-05	REL
ENSG00000070019	1.55	2.4	-0.63	4.14e-05	GUCY2C
ENSG00000124562	90.39	140.68	-0.64	4.22e-05	SNRPC
ENSG00000167244	283.27	543.17	-0.94	4.23e-05	IGF2
ENSG00000099330	7.8	11.72	-0.59	4.56e-05	OCEL1
ENSG00000120784	1.56	0.82	0.93	4.59e-05	ZFP30
ENSG00000139278	2.22	1.37	0.7	4.62e-05	GLIPR1
ENSG00000271303	8.26	4.89	0.76	4.66e-05	SRXN1
ENSG00000169087	4.39	2.12	1.05	4.76e-05	HSPBAP1
ENSG00000175505	11.03	6.32	0.8	4.79e-05	CLCF1
ENSG00000110318	2.84	1.57	0.86	5.14e-05	KIAA1377
ENSG00000116771	20.89	31.69	-0.6	5.26e-05	AGMAT
ENSG00000104957	8.12	4.77	0.77	5.29e-05	CCDC130
ENSG00000186615	4.06	2.35	0.79	5.73e-05	KTN1-AS1
ENSG00000127666	8.58	4.18	1.04	5.96e-05	TICAM1
ENSG00000166529	6.03	3.35	0.85	6.07e-05	ZSCAN21
ENSG00000147155	58.06	87.82	-0.6	6.32e-05	EBP
ENSG00000118420	1.76	0.96	0.88	6.35e-05	UBE3D
ENSG00000197894	27.31	41.9	-0.62	6.9e-05	ADH5
ENSG00000138162	4.08	2.02	1.01	7.14e-05	TACC2
ENSG00000170260	7.45	4.33	0.78	7.44e-05	ZNF212
ENSG00000170631	2.07	1	1.05	7.45e-05	ZNF16
ENSG00000131845	4.3	2.59	0.73	7.77e-05	ZNF304
ENSG00000129680	4.89	2.71	0.85	8.13e-05	MAP7D3
ENSG00000164904	9.84	14.98	-0.61	8.34e-05	ALDH7A1
ENSG00000171345	42.27	25.41	0.73	8.34e-05	KRT19
ENSG00000149115	13.81	8.43	0.71	8.5e-05	TNKS1BP1
ENSG00000038002	12.69	7.16	0.83	8.61e-05	AGA
ENSG00000176399	3.8	2.1	0.85	8.76e-05	DMRTA1
ENSG00000123612	1.8	1.06	0.77	9.19e-05	ACVR1C
ENSG00000166439	4.87	2.76	0.82	9.47e-05	RNF169
ENSG00000136451	25.5	13.85	0.88	0.000106118	VEZF1
ENSG00000170430	1.96	2.96	-0.6	0.000106311	MGMT
ENSG00000239264	5.13	8.42	-0.71	0.000111855	TXNDC5
ENSG00000241399	5.02	9.22	-0.88	0.000122659	CD302
ENSG00000180035	4.48	2.48	0.85	0.00012651	ZNF48
ENSG00000175073	5.37	3.15	0.77	0.000127144	VCPIP1
ENSG00000260822	2.75	4.35	-0.66	0.000140623	GS1-358P8.4
ENSG00000104980	12.18	7.79	0.65	0.00015197	TIMM44
ENSG00000185436	2.96	1.68	0.82	0.000170516	IFNLR1
ENSG00000090530	15.66	8.59	0.87	0.000204732	P3H2
ENSG00000085644	2.91	1.53	0.93	0.000209648	ZNF213
ENSG00000131242	2.58	1.53	0.76	0.00022099	RAB11FIP4
ENSG00000142675	4.49	1.99	1.18	0.000288644	CNKSR1
ENSG00000077458	4.11	2.37	0.8	0.000294498	FAM76B
ENSG00000103460	12.18	6.24	0.97	0.000310837	TOX3
ENSG00000055208	54.04	27.99	0.95	0.000322835	TAB2
ENSG00000135365	6.25	3.25	0.94	0.000363059	PHF21A
ENSG00000278272	15.26	25.68	-0.75	0.000365973	HIST1H3C
ENSG00000176531	5.89	3.46	0.77	0.00044022	PHLDB3
ENSG00000173660	61.05	94.35	-0.63	0.000472629	UQCRH
ENSG00000213965	8.88	5.01	0.83	0.000491383	NUDT19
ENSG00000213563	3.45	5.24	-0.6	0.000493069	C8orf82
ENSG00000163644	1.71	0.96	0.84	0.000521707	PPM1K
ENSG00000179562	7.28	4.34	0.74	0.000537654	GCC1
ENSG00000184897	20.57	12.38	0.73	0.000547142	H1FX
ENSG00000224877	5.59	8.52	-0.61	0.000554878	C17orf89
ENSG00000177873	3.6	2.03	0.83	0.00059839	ZNF619
ENSG00000188295	9.9	5.7	0.8	0.000608971	ZNF669
ENSG00000179833	26.66	15.05	0.83	0.0006329	SERTAD2
ENSG00000205903	9.54	5.21	0.87	0.000810059	ZNF316
ENSG00000205730	3.5	2.03	0.79	0.000922571	ITPRIPL2
ENSG00000065970	4.85	2.83	0.78	0.00094735	FOXJ2
ENSG00000168488	62.07	35.63	0.8	0.00142399	ATXN2L
ENSG00000153443	8.37	4.84	0.79	0.00148605	UBALD1
ENSG00000105991	6.34	3.01	1.07	0.00171995	HOXA1
ENSG00000029639	4.11	2.5	0.72	0.0031086	TFB1M
