# Supplementary material for: Transcriptome and miRNome Analysis Provide New Insight Into Host Lipid Accumulation, Innate Immunity, and Viral Persistence in Hepatitis C Virus Infection in vitro
Source: Front Microbiol. 2020 Sep 30;11:535673. doi: 10.3389/fmicb.2020.535673 (PMC7555709; doi:10.3389/fmicb.2020.535673)
Supplement: Supplementary Table 4 — The significantly enriched Gene Ontology (GO) biological processes of the differentially expressed genes. [file Table_4.XLS]

## Sheet: Supplementary Table 3
Supplementary Table S4 The significantly enriched Gene Ontology(GO) biological processes of the differentially expressed genes
The Enriched GO biological processes at 12 h
GO_category	pvalue	FDR	Gene symbol	enrichNum1	numInCat2	GO_Description
GO:0006695	6.00049e-07	0.000950478	CYP51A1,SQLE,MVK,HMGCS1,INSIG1	5	37	cholesterol biosynthetic process
GO:0010506	8.85638e-06	0.00701425	RRAGD,RRAGC,SOGA1,MTCL1	4	33	regulation of autophagy
The Enriched GO biological processes at 36 h
GO_category	pvalue	FDR	Gene symbol	enrichNum	numInCat	GO_Description
GO:0007249	6.58972e-08	0.000104381	MAP3K14,BCL3,NFKB2,RIPK2,RELB,NFKB1,TICAM1,IRAK2,TIFA,REL, NKIRAS1	11	40	I-kappaB kinase/NF-kappaB signaling
GO:0034097	2.39907e-07	0.000190006	NFKB2,RELB,JUND,SKIL,CDKN2B,SYNJ1,REL,FOS,JUNB,JUN,OXTR,SOCS3	12	57	response to cytokine
GO:0035994	2.78211e-06	0.00146895	EDN1,SLC9A1,NFKBIA,NFKB1,FOS,JUN	6	14	response to muscle stretch
GO:0032496	4.78385e-06	0.0018944	NFKB2,EDN1,CXCL2,JAK2,NFKBIA,TICAM1,JUND,CYP1A1,DUSP10,CCRN4L, CXCL3,FOS,JUNB,CEBPB,JUN,SOCS3	16	130	response to lipopolysaccharide
GO:0051591	7.49864e-06	0.00237557	AREG,SDC1,DUSP1,MMP19,JUND,FOS,JUNB,JUN,PER1	9	42	response to cAMP
GO:0009416	1.18123e-05	0.00311845	ASNS,DUSP1,JUND,BHLHE40,FOS,PER1	6	17	response to light stimulus
GO:0070059	3.65444e-05	0.00826949	PPP1R15A,TRIB3,BBC3,CHAC1,CEBPB,DDIT3,ERN1	7	29	intrinsic apoptotic signaling pathway in response to endoplasmic reticulum stress
GO:0050728	4.19165e-05	0.00829947	HAMP,GATA3,NFKB1,APOA1,TNFAIP3,ZFP36,KLF4,IER3,SOCS3	9	52	negative regulation of inflammatory response
GO:0042127	9.00277e-05	0.0158449	TNFRSF9,NUAK1,CXCL2,SIRT1,JAK2,NFKBIA,BCL6,JUND,TBX3,KLF4, FOXO1,CXCL3,JUNB,JUN,KCTD11,TXNIP	16	158	regulation of cell proliferation
GO:0032870	0.000118493	0.0187693	ASNS,DUSP1,SOCS2,JUND,FOS,JUNB,JUN,OXTR	8	46	cellular response to hormone stimulus
GO:0007623	0.000156587	0.0206694	SIRT1,KLF9,EGR1,JUND,BHLHE40,CCRN4L,KLF10,NFIL3,JUN,PER1,NRIP1	11	86	circadian rhythm
GO:0035914	0.000192019	0.0216923	EGR1,NR4A1,ZNF689,BTG2,ATF3,FOS,MAFF	7	37	skeletal muscle cell differentiation
GO:0034976	0.000550844	0.0364007	HERPUD1,PPP1R15A,TRIB3,BBC3,STC2,CREBRF,CEBPB,DDIT3,ERN1	9	69	response to endoplasmic reticulum stress
GO:0070301	0.000584305	0.0364007	KLF6,SIRT1,TNFAIP3,KDM6B,KLF4,CYP1B1,RHOB	7	44	cellular response to hydrogen peroxide
GO:0045597	0.000588377	0.0364007	JAK2,GATA3,JUND,JUNB,JUN,SOCS3	6	32	positive regulation of cell differentiation
GO:0002224	0.000597486	0.0364007	NFKB2,MAP3K1,NFKBIA,RIPK2,NFKBIB,NFKB1,TICAM1,IRAK2,FOS,JUN, IKBKE	11	99	toll-like receptor signaling pathway
GO:0043434	0.000645262	0.0378554	AREG,STC2,SOCS2,JUND,BTG2,GATM,OXTR,SOCS3	8	58	response to peptide hormone
GO:0043691	0.000678116	0.038362	APOA1,HNF1A,ABCA5,ABCA1	4	15	reverse cholesterol transport
GO:0006325	0.000703738	0.0384387	KDM7A,ARID4A,ARID4B,ING3,SIRT1,JAK2,HDAC5,EPC1,KDM6B,KDM6A, ARID5B,ATXN7,SATB1,HIST1H3D,HIST2H2BF,HIST1H2BN,HIST1H2BO	17	221	chromatin organization
GO:0009612	0.000782117	0.0400017	ASNS,JUND,BTG2,FOS,JUNB,JUN,TXNIP	7	46	response to mechanical stimulus
GO:0030182	0.000782862	0.0400017	HDAC9,GATA3,HDAC5,ATP2B2,BTG2,FZD5,DAPK3,DDIT4,EFNA1,CEBPB	10	88	neuron differentiation
GO:0010033	0.000899682	0.0431848	SDC1,DUSP1,KLF4,CYP1A1,DUSP10,ACSL1,BTG2,GATM,JUN	9	76	response to organic substance
GO:0006979	0.00103352	0.0481497	SIRT1,JAK2,NFKB1,STC2,DUSP1,HNF1A,SLC7A11,MBL2,SCARA3,GATM, TXNIP	11	111	response to oxidative stress
The Enriched GO biological processes at 60 h
GO_category	pvalue	FDR	Gene symbol	enrichNum	numInCat	GO_Description
GO:0006641	5.18175e-09	8.2079e-06	ACSL4,APOH,CAV1,CPT1A,APOC3,GPAM,CAT,APOC1,MTTP,ACSL1,DBI, APOA2,PCSK9,DGAT1,INSIG1	15	28	triglyceride metabolic process
GO:0042157	2.78234e-07	0.000155594	APOB,APOC3,SDC1,APOA1,LRP1,APOC1,MTTP,APOA2,ALB,ABCA1,AMN, PCSK9,PPARA,APOM	14	31	lipoprotein metabolic process
GO:0044255	2.94685e-07	0.000155594	CROT,NR1H3,DGAT2,ACSL4,SMARCD3,OXCT1,ACOX3,SLC25A1,TRIB3, SULT2A1,CPT1A,FHL2,SCP2,APOA1,CTGF,GPAM,HELZ2,HMGCS2,AGT,IDH1,HADH,GLIPR1,CYP1A1,ANKRD1,ACSL1,APOA2,PRKAA2,FABP1,ELOVL7,ABCA1,AGPAT2,FASN,DGAT1,PPARA,ACSL5	35	144	cellular lipid metabolic process
GO:0042632	5.22718e-07	0.000206996	NR1H3,DGAT2,APOB,SIRT1,LIPG,CAV1,ABCA2,TMEM97,APOC3,APOA1,EPHX2,MTTP,APOA2,ABCA1,LIPC,SOAT2,PCSK9,AKR1C1,APOM	19	56	cholesterol homeostasis
GO:0043691	1.46655e-06	0.000464603	LIPG,APOC3,APOA1,CLU,HNF1A,APOA2,ABCA1,LIPC,APOM	9	15	reverse cholesterol transport
GO:0006865	3.72528e-06	0.000983473	SLC7A6,SLC7A5,SLC1A5,SLC38A1,SLC16A10,SLC1A4,SLC7A1,SLC7A11, SLC7A7,SLC43A2,SLC3A2,SLC38A3	12	27	amino acid transport
GO:0010951	1.77116e-05	0.00400789	TFPI,PEBP1,SERPIND1,SERPINA4,AMBP,KNG1,COL7A1,SPINK5,AGT, SERPINE2,AHSG,SERPING1,CRIM1,ITIH2,SPINK1,PTTG1,SPINT1, SERPINF2, SERPINB9,A2M,SERPINA5,SERPINA1	22	88	negative regulation of endopeptidase activity
GO:0002576	2.22506e-05	0.00408758	TF,TGFB2,PDGFB,KNG1,APOA1,CLU,CALU,HABP4,THBS1,SERPING1,ALB, IGF2,SERPINF2,FGG,FGA,FGB,A2M,PPIA,SERPINA1	19	69	platelet degranulation
GO:0045597	2.32249e-05	0.00408758	PPP1R13L,GATA3,CTGF,BMP4,BMP2,JUND,CYR61,SHH,SERPINF2,JUNB,JUN,SOCS3	12	32	positive regulation of cell differentiation
GO:0003333	4.88137e-05	0.00753304	SLC38A7,SLC7A6,SLC7A5,SLC38A1,SLC7A1,SLC7A11,SLC7A7,SLC38A9, SLC36A4,SLC6A9	10	24	amino acid transmembrane transport
GO:0034375	5.23128e-05	0.00753304	LIPG,APOC3,APOA1,APOC1,APOA2,LIPC,APOM	7	13	high-density lipoprotein particle remodeling
GO:0001523	0.000189214	0.0190922	APOB,APOC3,SDC1,APOA1,TTR,LRP1,RBP4,GPC3,APOA2,DHRS3,AKR1C1, ADH5,APOM	13	45	retinoid metabolic process
GO:0006953	0.00019199	0.0190922	AHSG,MBL2,SERPINF2,FGA,CEBPB,F2,SERPINA1,ORM2,ORM1,HP	10	29	acute-phase response
GO:0033344	0.000195771	0.0190922	APOB,CAV1,APOC3,APOA1,APOC1,APOA2,ABCA1,SOAT2,APOM	9	24	cholesterol efflux
GO:0071407	0.000198288	0.0190922	KLF6,SLC9A1,LGALS1,SMAD9,BMP2,KLF2,HMGCS2,KLF4,CYP1B1,CYP1A1, ANKRD1,IL18,TIPARP,MGMT,FGA	15	56	cellular response to organic cyclic compound
GO:0042730	0.00020101	0.0190922	CPB2,F12,SERPING1,SERPINF2,FGG,FGA,FGB,F2	8	19	fibrinolysis
GO:0032355	0.000204903	0.0190922	CD38,MAP2,PDGFB,MMP15,AREG,CTGF,DUSP1,SOCS2,CAT,BMP4,NTS,ANXA1,GC,FGA,PAWR,CALR,OXTR,SOCS3,TXNIP	19	81	response to estradiol
GO:0008203	0.000255889	0.0225182	APOB,DHCR24,APOA1,CAT,APOC1,HNF1A,CYP27A1,EBP,VLDLR,APOA2, ABCA1,LIPC,SOAT2,PCSK9,INSIG1	15	57	cholesterol metabolic process
GO:0042267	0.000342643	0.0285656	RNF19B,PRDX1,STX11,LYST,CEBPG,TUBB4B	6	12	natural killer cell mediated cytotoxicity
GO:0042572	0.000386632	0.0292164	DGAT2,TTR,CYP1B1,RBP4,DHRS3,ALDH1A1,DGAT1	7	16	retinol metabolic process
GO:0060612	0.000387614	0.0292164	OXCT1,PPARGC1A,ID2,HMGCS2,SLC25A25,HMGA2,ARID5B,SELM	8	20	adipose tissue development
GO:0042149	0.000405783	0.0292164	ASNS,NUAK1,CPEB4,ATG14,VLDLR,PRKAA2,NUAK2,BHLHA15,UPP1	9	25	cellular response to glucose starvation
GO:0032570	0.000433412	0.0298489	CD38,NR1H3,MAP2,TGFB2,CAV1,NCF2,THBS1,OXTR,SOCS3,TXNIP	10	31	response to progesterone
GO:0007623	0.00054045	0.0356697	SIRT1,NAMPT,PPARGC1A,CPT1A,ID2,KLF9,BHLHE41,NR1D1,JUND,DDC, BHLHE40,MTTP,CCRN4L,KLF10,DYRK1A,NFIL3,JUN,PER1,PPARA	19	86	circadian rhythm
GO:0007050	0.000624907	0.0395941	RASSF1,PPP1R15A,pk,TGFB2,CGRRF1,CDK6,MAP2K6,DHCR24,GADD45A, IRF1,SKIL,MYC,THBS1,CDKN2B,JMY,PRKAA2,TP53INP1,ZBTB49, CXCL8,PRNP,DDIT3,ERN1,CALR	23	114	cell cycle arrest
GO:0009267	0.000653354	0.0398044	RRAGD,RRAGB,SIRT1,CAV1,RRAGC,FOXO1,KLF10,ALB,PCSK9,PPM1D,FNIP1	11	37	cellular response to starvation
GO:0045921	0.000779195	0.0457128	UNC13D,STX1A,EXPH5,RAB9A,VSNL1,FGG,FGA,FGB	8	22	positive regulation of exocytosis
GO:0048545	0.000832217	0.0470797	CPS1,MAOB,CA2,ABCA2,LOX,IDH1,GC,OXTR,MGEA5	9	28	response to steroid hormone
GO:0009314	0.000927008	0.0492718	PGM1,pk,CAT,JUND,SERPINE2,MYC,PPM1D,JUNB,JUN	9	28	response to radiation
GO:0001658	0.000933178	0.0492718	BMP4,GZF1,BMP2,AGT,MYC,FGF2,GPC3,SHH,CTNNBIP1,PBX1	10	33	branching involved in ureteric bud morphogenesis
1: Number of DEGs in GObp
2: Number of detected genes in GObp
