# Supplementary material for: Transcriptome and miRNome Analysis Provide New Insight Into Host Lipid Accumulation, Innate Immunity, and Viral Persistence in Hepatitis C Virus Infection in vitro
Source: Front Microbiol. 2020 Sep 30;11:535673. doi: 10.3389/fmicb.2020.535673 (PMC7555709; doi:10.3389/fmicb.2020.535673)
Supplement: Supplementary Table 7 — The differentially expressed (DE) transcription factors (TFs) in HCV-infected Huh7 cells. [file Table_7.XLS]

## Sheet: DE TFs at 12, 36 and 60 h
Supplementary Table S7. The differentially expressed (DE) transcription factors(TFs) in HCV-infected Huh7 cell at 12, 36 and 60 h
The differentially expressed transcription factors at 12 h
	log2FC	FDR	Gene symbol
ENSG00000169856	-0.64	0.000186262	ONECUT1
ENSG00000137834	-0.63	0.00121552	SMAD6
The differentially expressed transcription factors at 36 h
	log2FC	FDR	Gene symbol
ENSG00000162772	3.62	0	ATF3
ENSG00000170345	3.05	6.29e-100	FOS
ENSG00000120738	2.9	3.22e-86	EGR1
ENSG00000136826	2.48	2.64e-102	KLF4
ENSG00000177606	2.16	0	JUN
ENSG00000118503	2.12	5.21e-273	TNFAIP3
ENSG00000155090	2.09	2.12e-197	KLF10
ENSG00000171223	1.98	1.46e-152	JUNB
ENSG00000157514	1.99	5.78e-89	TSC22D3
ENSG00000100625	1.93	1.1e-91	SIX4
ENSG00000185022	1.9	1.7e-90	MAFF
ENSG00000164683	1.89	1.57e-57	HEY1
ENSG00000101255	1.77	2.62e-170	TRIB3
ENSG00000075426	1.71	7.69e-107	FOSL2
ENSG00000134107	1.69	1.95e-75	BHLHE40
ENSG00000104856	1.59	1.86e-84	RELB
ENSG00000125347	1.6	2.52e-109	IRF1
ENSG00000118263	1.57	2.62e-132	KLF7
ENSG00000010818	1.39	1.66e-101	HIVEP2
ENSG00000198517	1.39	2.48e-48	MAFK
ENSG00000175197	1.39	2.57e-36	DDIT3
ENSG00000067082	1.33	5.01e-121	KLF6
ENSG00000146592	1.3	1.09e-105	CREB5
ENSG00000179094	1.32	8.65e-38	PER1
ENSG00000163884	1.33	4.37e-27	KLF15
ENSG00000077150	1.29	4.42e-78	NFKB2
ENSG00000118689	1.25	3.01e-101	FOXO3
ENSG00000135111	1.21	2.86e-90	TBX3
ENSG00000048052	1.21	2.9e-65	HDAC9
ENSG00000119138	1.19	6.82e-31	KLF9
ENSG00000112182	1.16	7.49e-38	BACH2
ENSG00000197483	1.12	3.24e-26	ZNF628
ENSG00000162924	1.1	1.2e-27	REL
ENSG00000172216	1.11	9.8e-55	CEBPB
ENSG00000150907	1.1	6.78e-31	FOXO1
ENSG00000165030	1.1	1.26e-53	NFIL3
ENSG00000172059	1.09	2.22e-25	KLF11
ENSG00000136603	1.03	1.27e-31	SKIL
ENSG00000059728	1.05	8.8e-34	MXD1
ENSG00000123358	1.11	4.83e-16	NR4A1
ENSG00000173575	0.97	1.09e-45	CHD2
ENSG00000107485	1.01	1.34e-31	GATA3
ENSG00000069399	0.99	1.23e-32	BCL3
ENSG00000130522	0.96	1.73e-25	JUND
ENSG00000106546	0.9	5.95e-26	AHR
ENSG00000125812	0.93	1.03e-26	GZF1
ENSG00000096717	0.88	1.08e-40	SIRT1
ENSG00000180530	0.86	2.73e-23	NRIP1
ENSG00000159388	0.88	6.09e-23	BTG2
ENSG00000113916	0.88	5.94e-17	BCL6
ENSG00000120693	0.84	1.03e-22	SMAD9
ENSG00000163435	0.85	7.31e-28	ELF3
ENSG00000153879	0.85	2.18e-41	CEBPG
ENSG00000100906	0.86	1.08e-32	NFKBIA
ENSG00000197019	0.85	2.27e-14	SERTAD1
ENSG00000113580	0.84	6.03e-31	NR3C1
ENSG00000104825	0.85	1.69e-16	NFKBIB
ENSG00000108840	0.8	1.17e-15	HDAC5
ENSG00000182568	0.82	2.27e-20	SATB1
ENSG00000150347	0.79	7.97e-29	ARID5B
ENSG00000107249	0.8	2.84e-24	GLIS3
ENSG00000135100	0.78	4.64e-16	HNF1A
ENSG00000156273	0.75	3.16e-22	BACH1
ENSG00000105991	0.79	1.91e-11	HOXA1
ENSG00000196588	0.76	9.9e-18	MKL1
ENSG00000114315	0.74	1.39e-23	HES1
ENSG00000101096	0.73	1.81e-17	NFATC2
ENSG00000181472	0.76	1.52e-27	ZBTB2
ENSG00000134317	0.74	2.61e-25	GRHL1
ENSG00000128016	0.74	9.19e-13	ZFP36
ENSG00000148516	0.71	1.74e-16	ZEB1
ENSG00000102804	0.69	3.14e-20	TSC22D1
ENSG00000105722	0.72	2.14e-12	ERF
ENSG00000171606	0.68	5.17e-16	ZNF274
ENSG00000136451	0.67	8.89e-23	VEZF1
ENSG00000109320	0.68	2.41e-27	NFKB1
ENSG00000134323	-1.02	2.31e-40	MYCN
The differentially expressed transcription factors at 60 h
	log2FC	FDR	Gene symbol
ENSG00000162772	5.19	3.28e-258	ATF3
ENSG00000115844	4.93	1.28e-89	DLX2
ENSG00000123095	4.01	3.64e-49	BHLHE41
ENSG00000109819	3.8	1.05e-80	PPARGC1A
ENSG00000136826	3.49	2.33e-69	KLF4
ENSG00000198517	2.85	1.4e-61	MAFK
ENSG00000101255	2.74	3.04e-119	TRIB3
ENSG00000172059	2.51	3.22e-65	KLF11
ENSG00000148677	2.49	6.08e-94	ANKRD1
ENSG00000185022	2.46	2.29e-61	MAFF
ENSG00000104856	2.32	4.25e-61	RELB
ENSG00000177606	2.32	7.47e-49	JUN
ENSG00000075426	2.37	2.2e-65	FOSL2
ENSG00000146592	2.35	6.65e-41	CREB5
ENSG00000155090	2.37	2.91e-47	KLF10
ENSG00000048052	2.29	1.34e-71	HDAC9
ENSG00000175197	2.21	2.95e-49	DDIT3
ENSG00000112182	2.17	2.3e-47	BACH2
ENSG00000164683	2.21	2.96e-21	HEY1
ENSG00000118503	2.04	1.97e-51	TNFAIP3
ENSG00000134107	1.87	3.1e-27	BHLHE40
ENSG00000100625	1.97	2.84e-20	SIX4
ENSG00000118263	1.88	1.09e-45	KLF7
ENSG00000179094	1.85	5.37e-26	PER1
ENSG00000126368	1.91	1.03e-09	NR1D1
ENSG00000171223	1.74	3.87e-34	JUNB
ENSG00000157514	1.73	1.91e-34	TSC22D3
ENSG00000067082	1.71	9.89e-46	KLF6
ENSG00000123358	1.73	2.2e-25	NR4A1
ENSG00000077150	1.68	1.13e-44	NFKB2
ENSG00000125347	1.71	6.23e-35	IRF1
ENSG00000157613	1.73	7.17e-08	CREB3L1
ENSG00000118689	1.6	1.36e-39	FOXO3
ENSG00000010818	1.68	4.17e-31	HIVEP2
ENSG00000104825	1.45	1.31e-22	NFKBIB
ENSG00000120693	1.52	5.4e-29	SMAD9
ENSG00000172216	1.27	4.77e-15	CEBPB
ENSG00000197063	1.38	1.79e-25	MAFG
ENSG00000108840	1.42	6.54e-30	HDAC5
ENSG00000107249	1.44	2.28e-14	GLIS3
ENSG00000197483	1.38	5.42e-18	ZNF628
ENSG00000119138	1.3	3.19e-22	KLF9
ENSG00000171606	1.32	5.91e-21	ZNF274
ENSG00000115641	1.29	6.35e-16	FHL2
ENSG00000196588	1.25	4.7e-13	MKL1
ENSG00000153879	1.16	4.41e-15	CEBPG
ENSG00000181472	1.15	1.55e-15	ZBTB2
ENSG00000096717	1.14	2.4e-17	SIRT1
ENSG00000177425	1.14	2.75e-13	PAWR
ENSG00000163884	1	8.06e-13	KLF15
ENSG00000077092	1.12	8.56e-09	RARB
ENSG00000107485	1.12	1.09e-08	GATA3
ENSG00000197905	1.06	7.36e-13	TEAD4
ENSG00000106546	1.1	1.55e-10	AHR
ENSG00000150907	1.13	2.62e-09	FOXO1
ENSG00000136997	1.02	5.62e-14	MYC
ENSG00000125812	1.07	1.64e-16	GZF1
ENSG00000136603	1.03	5.82e-11	SKIL
ENSG00000140044	0.95	2.11e-05	JDP2
ENSG00000059728	0.99	2.25e-10	MXD1
ENSG00000157557	0.94	2.2e-14	ETS2
ENSG00000105991	1.07	0.00171995	HOXA1
ENSG00000113580	0.97	4.91e-11	NR3C1
ENSG00000108924	1.04	4.89e-07	HLF
ENSG00000187079	0.95	1.53e-07	TEAD1
ENSG00000150347	1.02	6.43e-08	ARID5B
ENSG00000135100	0.97	1.48e-08	HNF1A
ENSG00000177426	0.97	2.33e-10	TGIF1
ENSG00000023287	0.98	9.52e-08	RB1CC1
ENSG00000131931	0.89	4.54e-09	THAP1
ENSG00000162924	1.02	3.95e-05	REL
ENSG00000067066	0.96	5.27e-11	SP100
ENSG00000182568	0.93	1.86e-08	SATB1
ENSG00000130522	0.79	1.79e-05	JUND
ENSG00000119950	0.92	5.44e-09	MXI1
ENSG00000148516	0.95	4.87e-06	ZEB1
ENSG00000101665	0.84	2.98e-09	SMAD7
ENSG00000166886	0.82	9.21e-07	NAB2
ENSG00000117139	0.87	4.23e-09	KDM5B
ENSG00000179348	0.79	2.52e-08	GATA2
ENSG00000116604	0.82	1.73e-07	MEF2D
ENSG00000173575	0.94	7.57e-09	CHD2
ENSG00000156273	0.82	1.76e-08	BACH1
ENSG00000136451	0.88	0.000106118	VEZF1
ENSG00000120690	0.77	5.6e-08	ELF1
ENSG00000105722	0.75	1.22e-08	ERF
ENSG00000165030	0.74	8.68e-08	NFIL3
ENSG00000068323	0.78	2.7e-06	TFE3
ENSG00000065970	0.78	0.00094735	FOXJ2
ENSG00000166529	0.85	6.07e-05	ZSCAN21
ENSG00000105656	0.78	6.47e-07	ELL
ENSG00000127528	-0.66	2.82e-05	KLF2
ENSG00000137310	-0.6	1.09e-07	TCF19
ENSG00000025434	-0.62	4.48e-12	NR1H3
ENSG00000186951	-0.63	2.72e-10	PPARA
ENSG00000178585	-0.71	9.19e-10	CTNNBIP1
ENSG00000115738	-0.76	6.21e-14	ID2
ENSG00000118418	-0.8	5.06e-09	HMGN3
ENSG00000176165	-0.74	1.34e-11	FOXG1
ENSG00000164611	-0.88	1.16e-19	PTTG1
ENSG00000149948	-0.96	1.43e-25	HMGA2
ENSG00000185630	-0.89	6.04e-23	PBX1
ENSG00000012504	-1.31	8.88e-34	NR1H4
ENSG00000134323	-1.79	5.13e-37	MYCN
